# Supplementary material for: Impact of forward and backward walking on gait parameters across parkinson’s disease stages and severity: a prospective observational study
Source: BMC Neurol. 2025 Sep 9;25:379. doi: 10.1186/s12883-025-04321-2 (PMC12418675; doi:10.1186/s12883-025-04321-2)
Supplement: Supplementary file 2 — Supplementary Material 2. [file 12883_2025_4321_MOESM2_ESM.xlsx]

## Sheet: Simple linear regression
With FOG participants (n=26)
Clinical score	Gait parameter	Forward walking							Backward walking
		Intercept coefficient	Gait parameter coefficient	R2	F stat	p	DF	RSE	Intercept coefficient	Gait parameter coefficient	R2	F stat	p	DF	RSE
Hoehn and Yahr score	Stance duration [s]	5.63745459837685	-4.5148748979	0.0473066269666396	0.794490706969292	0.385953919087717	16	0.952475133742199	3.80723453998369	-3.76208192564018	0.0373666695489003	0.737525596684263	0.40115976273946	19	0.97187381844376
Hoehn and Yahr score	Step duration [s]	2.9479086937682	-0.593669230054047	0.0244028760907806	0.525278709159128	0.476597072524308	21	0.993330965956911	2.10368443254415	0.573764475432595	0.0133517651393657	0.270648943921776	0.608608135965836	20	0.96699195486087
Hoehn and Yahr score	Step frequency [Hz]	1.94989358989775	0.0058073838815148	0.00456401470884679	0.0962837493339658	0.759394259920104	21	1.00337987705068	2.87266579352682	-0.00404073549612137	0.00433741944162158	0.0871262921056873	0.770905177974299	20	0.971399290729199
Hoehn and Yahr score	Step length [m]	4.61748231209717	-3.86438564752288	0.165611143841319	4.16812136810982	0.0539544329738021	21	0.918634953905685	3.22680688507678	-2.63357016726637	0.143639683084737	3.35465528347106	0.0819528370939543	20	0.90088624566144
Hoehn and Yahr score	Step velocity [m/s]	4.06268138906983	-1.46364975971421	0.119022059609415	2.83714624078959	0.10691396465677	21	0.943933143973403	3.1552704910693	-1.25128673315668	0.116318618047859	2.6325918011512	0.120349054818235	20	0.915144221463137
Hoehn and Yahr score	Stride duration [s]	1.59816592860074	0.808988260258202	0.00567283108114534	0.11980910954448	0.732685457888411	21	1.00282088880545	2.38601333754712	0.059718567908418	0.000149299672929287	0.00298643933300137	0.956960861686808	20	0.973440176567327
Hoehn and Yahr score	Stride length [m]	4.68269502315622	-1.81508431425169	0.17414440065296	4.42817414642896	0.0475714330563022	21	0.913925463117554	3.17236793644196	-1.13435270362433	0.12114984958949	2.75700810958276	0.11242716914936	20	0.91263917085807
Hoehn and Yahr score	Stride velocity [m/s]	4.1425174129285	-1.53324171917281	0.130191841411401	3.14325480008812	0.0907481309788829	21	0.937930064747477	3.09897636853988	-1.14105850402351	0.105948636182038	2.37007940415401	0.139353496053204	20	0.920498158992888
Hoehn and Yahr score	Swing duration [s]	1.84724587224327	1.72204815570965	0.0222575116193611	0.364226971970496	0.554628220437343	16	0.964915578918102	1.70828232371938	0.900576468584155	0.0200562537146045	0.388868056989982	0.54030984758509	19	0.980573174757737
Hoehn and Yahr score	Swing length [m]	3.71157754844692	-1.24048245046531	0.107058111592679	1.91829928433316	0.185053223498407	16	0.922122613442056	2.75963718959122	-4.35320179545133	0.0460460652786227	0.917104284023272	0.350264542798384	19	0.967482542366014
Hoehn and Yahr score	Swing velocity [m/s]	3.55911175063752	-0.407263085645709	0.102257957107676	1.82249157948711	0.195807016369954	16	0.924597801567772	2.69457309395561	-2.59797079932207	0.0353688237139227	0.696647244133065	0.414284439143355	19	0.97288180747627
Hoehn and Yahr score	Walk ratio	3.87570065650366	-241.886517245061	0.111042319590554	2.62317179185355	0.120234854083662	21	0.948198495524615	3.15012150755801	-241.683472704419	0.116025498246143	2.6250869909922	0.120847712906375	20	0.915295986939543
UPDRS III - total score	Stance duration [s]	-25.6737041554439	77.6050914478524	0.0339795566413832	0.562796481171675	0.464025510897248	16	19.4521166170504	9.80544567948731	54.9767527830309	0.0151322302914219	0.291929926412447	0.59526384160467	19	22.5740747266694
UPDRS III - total score	Step duration [s]	22.8002578804123	10.5745954177593	0.0157974585650835	0.337071502968366	0.567703202329756	21	22.0875260631095	14.3342282787057	25.6926330714228	0.0515976140580842	1.0880954080865	0.309339004593945	20	21.5957106349147
UPDRS III - total score	Step frequency [Hz]	51.6378901230171	-0.215769943142672	0.01285510503367	0.273472726327859	0.60648591872029	21	22.1205176513962	71.1040206654766	-0.396791999990255	0.0806078631053279	1.75350342624396	0.200371917994159	20	21.2628547892886
UPDRS III - total score	Step length [m]	87.7343484137519	-105.736064615447	0.252977962326045	7.11162046221408	0.0144333317041346	21	19.2429451037164	38.6677761089522	-29.4038883006004	0.0345092242004426	0.714853524558311	0.407839024142989	20	21.7893986769304
UPDRS III - total score	Step velocity [m/s]	79.2481806293166	-46.4062522973009	0.244125919918397	6.7824052357145	0.0165591133276304	21	19.3566216116693	39.0394454006608	-16.0605955955009	0.036931748077593	0.766960140236634	0.391556080731824	20	21.7620454941938
UPDRS III - total score	Stride duration [s]	-40.8484377245169	62.4012421385781	0.0688667601587511	1.5531632869001	0.226392972411599	21	21.4837826079963	-6.34514996266894	31.7106034620157	0.0811316144415988	1.76590283693991	0.198852679557057	20	21.2567975071765
UPDRS III - total score	Stride length [m]	85.9009150678771	-46.6250255488995	0.23445626526107	6.43148307152111	0.0192181324824678	21	19.480039679863	35.9883318282042	-9.39134546912492	0.01600380713292	0.325281891310769	0.57480270638742	20	21.9972246314712
UPDRS III - total score	Stride velocity [m/s]	81.5400849755376	-48.3862877423085	0.264554340326758	7.55411507810145	0.0120397468629984	21	19.0932618461262	37.4855127021926	-13.1737032563414	0.0272167533019673	0.559564597650103	0.463141810113391	20	21.871532883928
UPDRS III - total score	Swing duration [s]	21.5723511508377	15.702487115458	0.00449914150788847	0.0723116042664729	0.791437023249795	16	19.7466998688651	-10.773228434241	50.9191729199839	0.121587291935036	2.62992386785329	0.12134376669993	19	21.3191703993453
UPDRS III - total score	Swing length [m]	48.6348601579531	-21.8557608318273	0.080793593555841	1.4063190680906	0.252981401937248	16	18.9749319551328	31.22007449464	-16.6689717089602	0.00128029315560191	0.0243567537415443	0.87762686626004	19	22.7322699909714
UPDRS III - total score	Swing velocity [m/s]	50.9692457290407	-9.15807007917639	0.12570764172673	2.30051452308247	0.148839138146237	16	18.505552127831	31.3126894887229	-13.2857884569284	0.00175405671288009	0.0333856378469009	0.856955325543633	19	22.7268775878098
UPDRS III - total score	Walk ratio	60.2432954464296	-5333.08666505229	0.110136242159105	2.59911819642253	0.121851580597822	21	21.0022872250806	35.0206358784629	-1728.66661623552	0.0114399214913656	0.231446155677743	0.635674897439741	20	22.0481784254203
PIGD score	Stance duration [s]	-7.23003053676806	16.3853069935754	0.0363802586784704	0.604059997834046	0.448372663967979	16	3.96430335978818	-0.45443566810785	12.9348731524636	0.0252386809764706	0.491951136339015	0.491560601657572	19	4.09139464856408
PIGD score	Step duration [s]	6.59488661036977	-2.52456704288994	0.0246705186191979	0.531185513094194	0.474159235386761	21	4.20056907519658	0.873008165487293	5.9312346964541	0.077825184184997	1.68786184246891	0.208661209995372	20	4.00284741462695
PIGD score	Step frequency [Hz]	2.99823095752335	0.0181212683851858	0.00248436658001896	0.0523016346135124	0.821317973711691	21	4.24807631651546	15.4754102353862	-0.10606690368295	0.163015508729847	3.89530535942106	0.0623978540638773	20	3.81347683037657
PIGD score	Step length [m]	18.7543743206428	-25.7628372713777	0.411498772660536	14.6838678059147	0.000970248729870944	21	3.26291786135711	6.85983743973591	-8.04753058379586	0.0731591224323156	1.57867707829865	0.223429475665614	20	4.01296153080721
PIGD score	Step velocity [m/s]	17.5129402817507	-12.0917877763831	0.454136794127252	17.4711769799988	0.00042265026458584	21	3.14249333723517	7.29734676734869	-4.99523024806754	0.101112568243413	2.24972704414882	0.149259179784673	20	3.95198293604245
PIGD score	Stride duration [s]	-15.5918353820438	17.8466482520409	0.15434098546654	3.83270400846545	0.0636823000326599	21	3.91138076920739	-3.32509406404059	6.8187505613536	0.106171574992912	2.37565895249014	0.138913768792717	20	3.94084621426644
PIGD score	Stride length [m]	18.626506830334	-11.6281144085333	0.399564621349496	13.9746213276075	0.00121266133564843	21	3.29583598842926	6.59673593541214	-3.31340705690516	0.0563812641666841	1.19500094743018	0.287315803850881	20	4.0491203409017
PIGD score	Stride velocity [m/s]	17.9349181285153	-12.4419667660583	0.47928420361236	19.3291011059838	0.000251772386834183	21	3.06925400423555	7.14424554137999	-4.68202067311747	0.097298190994988	2.15571055744828	0.157593240677736	20	3.96035906597648
PIGD score	Swing duration [s]	3.13063691396411	2.34045520567184	0.00240056111995709	0.0385014028901554	0.846910266513036	16	4.03359355411402	-6.52283426163541	13.5139132547229	0.258038964719067	6.60781374834045	0.0187230749519496	19	3.56954431979628
PIGD score	Swing length [m]	9.82862617902585	-6.04949668951513	0.148662999928255	2.79396760466375	0.114059522155052	16	3.72618823765253	3.93960169337391	4.5510534032977	0.002875498868497	0.0547920329301362	0.817428967546899	19	4.13806133151032
PIGD score	Swing velocity [m/s]	9.91352215839158	-2.31325023422356	0.192627515484361	3.81737092464671	0.0684351332132338	16	3.62869952971847	4.81463118849697	-5.16579723932435	0.00798989752830777	0.153030753073585	0.700007974355732	19	4.12743532490131
PIGD score	Walk ratio	14.1333823019724	-1670.52461804206	0.296089829729114	8.83335216185123	0.00727047317893795	21	3.56854415508697	5.65570595570792	-401.559294042617	0.0174709880313726	0.355633020878786	0.557631824405337	20	4.13176010714016
Tremor score	Stance duration [s]	3.79396566055759	-3.0885810268849	0.00285851623826165	0.0458673724411158	0.83312261243435	16	2.71181091574299	-0.986327505442434	10.0981958481961	0.0105824908186064	0.203217876869671	0.657238202131186	19	4.96973254638246
Tremor score	Step duration [s]	2.39364361310449	0.117874822170309	4.18931646160138e-05	0.000879793314262432	0.976617256945906	21	4.81920116626289	4.19147015360025	-2.61740410289694	0.010941932665398	0.221259661627052	0.643170871023199	20	4.87878894133624
Tremor score	Step frequency [Hz]	-0.0307951992654499	0.0254807474029791	0.00382612736893944	0.0806572797733734	0.779190004157813	21	4.8100736475845	-2.09525058867527	0.0452872773515884	0.0214557700862099	0.438524277806026	0.515394447602605	20	4.85278852604757
Tremor score	Step length [m]	4.42806980082326	-3.59529436397295	0.00624232931383893	0.131912355957066	0.720087804239096	21	4.80423673221957	0.510306857636233	7.09528115074362	0.041058679255739	0.856333507953797	0.365798775129149	20	4.80393532934694
Tremor score	Step velocity [m/s]	2.95378370884206	-0.451670973098425	0.000493567579152706	0.0103700374764998	0.919855018191905	21	4.81811264280011	-0.298200929970427	5.1590921564475	0.0778687551646723	1.68888660048772	0.208528531023287	20	4.71083078746136
Tremor score	Stride duration [s]	4.67849543917209	-1.92725810265125	0.00140198803101667	0.0294830835816489	0.865312235223246	21	4.81592262837141	3.51816574548521	-0.808007134759599	0.00107634521700147	0.0215500996867531	0.884759951450497	20	4.90306086692449
Tremor score	Stride length [m]	3.45825121620038	-0.823138090086344	0.00155958998460861	0.0328025482024269	0.858014142854199	21	4.81554258116785	-0.365646427705449	4.672153395217	0.080936039885003	1.76127110619975	0.199418493657428	20	4.70298944426398
Tremor score	Stride velocity [m/s]	2.99553863459041	-0.489340126471104	0.000577475157761932	0.0121339853881269	0.913332873058337	21	4.81791040065478	-0.564802580175282	5.58764572018686	0.100050295991121	2.22346416795164	0.151532379388972	20	4.65382721671832
Tremor score	Swing duration [s]	4.39052217015102	-6.89256493053133	0.0460404840168505	0.772200215970822	0.392543279697775	16	2.65244254044753	6.97393603884357	-5.32583489164623	0.0275712496096068	0.538706555490284	0.471930258999844	19	4.92688149724962
Tremor score	Swing length [m]	1.28373765890814	0.401264407772314	0.00144641105406877	0.0231760990309288	0.880903202818546	16	2.71373040637353	1.90022335036855	10.7041505388463	0.0109433873071297	0.210224931684503	0.651792387883783	19	4.96882609253908
Tremor score	Swing velocity [m/s]	0.78775646512455	0.347072519770678	0.00958913866624263	0.154911688320206	0.699080428763474	16	2.70264316962792	0.927424101632574	17.4518241658291	0.0627344609894405	1.27173646014733	0.273481311578076	19	4.83698283320136
Tremor score	Walk ratio	3.98322622484903	-268.863495273026	0.0059741760329889	0.126211707651702	0.72593605132964	21	4.80488487058638	1.24054494943552	469.194840324621	0.0172205531968323	0.350445936834518	0.56049406830399	20	4.86327881404911
Without FOG participants (n=22)
Clinical score	Gait parameter	Forward walking							Backward walking
		Intercept coefficient	Gait parameter coefficient	R2	F stat	p	DF	RSE	Intercept coefficient	Gait parameter coefficient	R2	F stat	p	DF	RSE
Hoehn and Yahr score	Stance duration [s]	5.42046112184977	-4.32394096664339	0.0510552022763741	0.807031173976312	0.383193309510902	15	0.904819027510957	4.7880532690413	-6.71566816777834	0.125551846054009	2.29725401992011	0.149108952754164	16	0.902486375120323
Hoehn and Yahr score	Step duration [s]	2.85920719661666	-0.523823178755709	0.0221348973806297	0.407446949261283	0.531306262362298	18	0.981633623035009	2.18244211055762	0.296345673317382	0.00405523361842081	0.0651479279623764	0.80178901382715	16	0.963144055045943
Hoehn and Yahr score	Step frequency [Hz]	1.94552285945906	0.00537288441987426	0.00458346855785127	0.082882322560782	0.776717264687394	18	0.990403978363686	1.64619902127333	0.00671921616052932	0.010858422122665	0.175641948380604	0.680717941968057	16	0.959848852875623
Hoehn and Yahr score	Step length [m]	4.09884325219865	-2.93226959793965	0.0923775115190802	1.83203394411971	0.192641469212765	18	0.945720004647556	3.00996189893438	-2.12033138727614	0.0889359917098602	1.56188352784166	0.229362081182717	16	0.921187564264176
Hoehn and Yahr score	Step velocity [m/s]	3.69177643455668	-1.12054950112832	0.0644572874130943	1.24016911021358	0.280088985313198	18	0.960155915131329	2.8204702585131	-0.766013663224494	0.0429573167201961	0.718167621498018	0.409243831288705	16	0.944146255644719
Hoehn and Yahr score	Stride duration [s]	1.93202326789443	0.481349887139769	0.00192926394757142	0.0347938776299933	0.854114424765436	18	0.991723518838961	4.12715927983138	-1.57796785322958	0.0560868523236858	0.950712085521988	0.344050386808219	16	0.937647584428141
Hoehn and Yahr score	Stride length [m]	4.23755547282929	-1.44712815380887	0.104471332287512	2.09985905418157	0.164511254985166	18	0.939398144900063	2.90480619509844	-0.818389637122643	0.0595932887448592	1.01391515873503	0.328953007058293	16	0.935904383423001
Hoehn and Yahr score	Stride velocity [m/s]	3.839269634322	-1.25043632027301	0.0800958069595462	1.56725508610485	0.226630307173306	18	0.952097118763949	2.76455652622109	-0.664320614089408	0.0353617363753983	0.586528446301145	0.454915243961796	16	0.947885465085935
Hoehn and Yahr score	Swing duration [s]	1.71801085600008	1.82783882364727	0.0295069613265911	0.456061406173375	0.509747679387038	15	0.915034486670675	3.20554481016701	-1.108197623353	0.0178550509656577	0.290874392554184	0.597086690222714	16	0.956448114151576
Hoehn and Yahr score	Swing length [m]	3.36579100632717	-0.955497597549226	0.070921676659261	1.14503279558139	0.301508598479168	15	0.895297586926669	2.68026220417417	-4.47149401592865	0.0397934311266912	0.663081173016914	0.427428196220258	16	0.945705593613883
Hoehn and Yahr score	Swing velocity [m/s]	3.24858075918962	-0.314076554437457	0.0681666424885541	1.09729881323309	0.311446225638377	15	0.896624035693012	2.48918538702401	-1.25027606937863	0.00866987224131213	0.139931140975836	0.71326038457941	16	0.9609101349243
Hoehn and Yahr score	Walk ratio	3.45551846063361	-171.3254147886	0.0586446875503502	1.12136656791084	0.303628669864536	18	0.963134058240644	3.0949819695001	-252.869201809413	0.109454889309167	1.96652388287004	0.179921199059631	16	0.910755039984408
UPDRS III - total score	Stance duration [s]	-31.2856517491348	82.5430795994727	0.0501607131871778	0.792145269472245	0.387504443477604	15	17.4343345585657	25.4278943493237	6.50243652774898	0.000213370117336474	0.00341465046175328	0.954125725732567	16	22.6651673439508
UPDRS III - total score	Step duration [s]	18.0417813231361	14.2586016078795	0.0328820087271999	0.611999944609287	0.444206003476921	18	21.8022588900917	17.2104368018912	17.5273033764801	0.0257149457347391	0.422298515156948	0.525013340252758	16	22.3742397706179
UPDRS III - total score	Step frequency [Hz]	51.3710267459382	-0.232084397721561	0.0171461860422153	0.31401551723859	0.582134725677018	18	21.9789137484147	51.2244319581877	-0.220367147120284	0.0211719032936605	0.346077573619342	0.564554473474459	16	22.4263440813759
UPDRS III - total score	Step length [m]	77.5633894407614	-88.5966579805192	0.169078943205588	3.66270772995177	0.0716808190247382	18	20.2088520063475	33.9876301978181	-20.2927163589274	0.0147668255885235	0.239810448483436	0.630989377401255	16	22.4995991591926
UPDRS III - total score	Step velocity [m/s]	72.8915270342572	-40.8808899152331	0.172007346145053	3.73932330944731	0.0690286142157869	18	20.1732096942878	31.2128868261484	-5.72828576637716	0.0043546190900141	0.0699786357433266	0.794745302420427	16	22.6181775676743
UPDRS III - total score	Stride duration [s]	-33.429146694629	54.9003042110581	0.0503171208871599	0.953695381783609	0.341723626606082	18	21.6048405475246	6.96891190521453	18.5927666020936	0.0141152803217858	0.22907798512415	0.638683227912317	16	22.5070375427626
UPDRS III - total score	Stride length [m]	76.3460700054767	-39.2835266869025	0.15434780875417	3.2853466074298	0.086614896037856	18	20.3872031430828	29.4302576143991	-2.48737281920413	0.000997919677831298	0.0159826642604705	0.900972506689455	16	22.6562727276571
UPDRS III - total score	Stride velocity [m/s]	76.4766485314363	-43.9735242502079	0.198593737788175	4.46051827736069	0.0489259336137936	18	19.8466918623007	29.3869965153359	-2.64976906392008	0.0010198372780528	0.0163340545265527	0.89989604137336	16	22.6560241927133
UPDRS III - total score	Swing duration [s]	18.3235169145707	18.3619547571577	0.00802801907981239	0.121394846339793	0.732368439249351	15	17.8168126797938	4.06705580767062	31.1169080114094	0.0255185647738494	0.41898903521629	0.526620783320179	16	22.3764945795655
UPDRS III - total score	Swing length [m]	39.2644074067405	-14.1329701104445	0.0418319927963723	0.654874601560594	0.431025213379348	15	17.5106047110988	28.7683927307485	-13.8790965488647	0.000694968596872469	0.0111272306258146	0.917301572734693	16	22.6597077665643
UPDRS III - total score	Swing velocity [m/s]	42.9269025162485	-6.74466179650561	0.0847506621996847	1.38897662144239	0.256936404014183	15	17.1139407069874	26.3204216967574	14.2268806102988	0.00203496499009193	0.0326258322679087	0.858929050256121	16	22.6445101484614
UPDRS III - total score	Walk ratio	49.3719701297993	-3646.94708310987	0.0532770779838846	1.01295466858211	0.327534995063939	18	21.571145453381	33.3825382099861	-1931.22710981702	0.0115730198196281	0.187336364574204	0.67092058723027	16	22.5360378467507
PIGD score	Stance duration [s]	-8.57708969229864	17.5705928570819	0.0619062064655925	0.989872338335462	0.33555334187665	15	3.31989192207091	4.63128786701219	-3.7453404446979	0.00313538229053189	0.0503239013174916	0.825340217650758	16	3.40063550421468
PIGD score	Step duration [s]	4.79993031430218	-1.15878412189872	0.00736288925269822	0.133515063172272	0.719073433917081	18	3.79347871755309	0.822963241138993	4.07162778364418	0.0614636136466572	1.04782066273164	0.321238022349255	16	3.29964753315838
PIGD score	Step frequency [Hz]	2.1372909244592	0.0183945171642112	0.0036516668788367	0.0659709075973006	0.800209008118276	18	3.80056353663482	6.56974104078729	-0.0309400457358349	0.0184856468928771	0.301340830472555	0.590622254506805	16	3.37435150854683
PIGD score	Step length [m]	15.911560923302	-21.5996965173893	0.34071312943603	9.30222730600166	0.00689311916255604	18	3.09157375308423	4.76574708382198	-4.86242458530903	0.0375525194631391	0.62428373865665	0.441013658873629	16	3.3414157389546
PIGD score	Step velocity [m/s]	15.0138086795304	-10.1888440179596	0.36223871645518	10.2237264387577	0.00499031597657705	18	3.04068529319937	4.13085880988956	-1.42257257775563	0.0118953228614333	0.192616400049934	0.666616761247735	16	3.38566100468002
PIGD score	Stride duration [s]	-8.7154158100729	11.2279147710726	0.0713515187884056	1.38300698722477	0.254909762325337	18	3.66917203173327	1.873230927976	1.25496564397113	0.00284833910951868	0.0457036051182031	0.833416001294343	16	3.40112506867371
PIGD score	Stride length [m]	15.7687994688773	-9.70370449003746	0.319295927687835	8.44320892463438	0.00942817255146987	18	3.14138794227664	4.09449738955938	-1.22935609756677	0.0107968176028415	0.17463457934581	0.681579806556239	16	3.38754245175783
PIGD score	Stride velocity [m/s]	15.5082846637867	-10.5938727800213	0.390779016496339	11.5459291248983	0.00320617267938568	18	2.97187011497699	3.97883642688714	-1.15437601927404	0.00857306214186392	0.138355121322566	0.714802074775263	16	3.39134795768341
PIGD score	Swing duration [s]	2.35090518961942	2.97873685973496	0.00575431779581339	0.0868143241475748	0.77230538723721	15	3.41780807173697	1.03067904020547	2.94899348901081	0.0101516713083619	0.164092554612365	0.690780744316753	16	3.3886469287159
PIGD score	Swing length [m]	7.62959805020347	-4.23713665951214	0.102410764936374	1.71143036707287	0.210492789994762	15	3.24742875557748	3.91172732295732	-8.88200497909923	0.0126064080061172	0.204277736591919	0.657356891971763	16	3.38444254746974
PIGD score	Swing velocity [m/s]	7.99985951092911	-1.73898361050158	0.153452058052701	2.71902010120746	0.119938974642359	15	3.15374513379221	3.62295077424263	-3.36961918542658	0.00505621764350947	0.0813106064189314	0.779187232694886	16	3.39735762152257
PIGD score	Walk ratio	11.3754759699522	-1297.44905540357	0.228612950405887	5.33458930827425	0.0329757478580964	18	3.34409471715593	4.71365167785876	-494.757739542222	0.0336427694176329	0.557024145571647	0.466287289771847	16	3.34819577626004
Tremor score	Stance duration [s]	3.74618957495699	-3.0465425472505	0.00278240245734736	0.0418524873237862	0.840651225040669	15	2.79945657575031	-2.33846707082878	14.9259700854096	0.0202270991324876	0.330314898312915	0.573466918348926	16	5.28974115546207
Tremor score	Step duration [s]	2.96622734496046	-0.294801597077069	0.000262488897595471	0.00472604068992917	0.945949579748048	18	5.12957462978042	4.80441201178336	-2.90070489257104	0.0126715463301565	0.205346802808036	0.656524167210793	16	5.3100979966614
Tremor score	Step frequency [Hz]	0.608833257600299	0.0217275507283259	0.0028063639355448	0.050656712009483	0.824459864516684	18	5.12304426144768	-0.845897978271153	0.036668437989335	0.0105467375682604	0.17054651038033	0.685107901644042	16	5.31580880079418
Tremor score	Step length [m]	6.14632624631834	-6.13294675042037	0.0151300386390312	0.276524522208212	0.605407065050674	18	5.09128964340492	0.848628273157007	7.21185405662205	0.0335558118542949	0.555534397385992	0.466874010886635	16	5.25363744608677
Tremor score	Step velocity [m/s]	4.82380172356504	-1.90979823473201	0.00701016261473745	0.127073734608945	0.725629947383195	18	5.11223442918645	0.0126746033740051	5.07421784919163	0.0614760782798235	1.04804707659912	0.321187361244274	16	5.17719332751979
Tremor score	Stride duration [s]	0.357824521514025	2.1206680295904	0.00140203373599661	0.0252720394998952	0.875461166300441	18	5.12665033871247	3.5502103846803	-0.441975158225281	0.00014350409976143	0.0022963951382999	0.962372501593901	16	5.34368126296905
Tremor score	Stride length [m]	5.22987051550802	-2.03607233707744	0.0077430620574342	0.140462728658576	0.712200604725133	18	5.11034747867441	-0.342374976369928	5.11468876009789	0.0759135596836465	1.31439755194604	0.268457026151957	16	5.13721814974433
Tremor score	Stride velocity [m/s]	4.98028300433397	-2.04419038798937	0.00801442724879134	0.145425190084317	0.7074101279081	18	5.10964863485894	-0.382842723778359	5.66172961908218	0.0837683958864981	1.46283355449277	0.244048231840353	16	5.11533809564484
Tremor score	Swing duration [s]	4.36613201211731	-6.87259935785221	0.0457947518809988	0.719888388341074	0.409516681114535	15	2.7384175459206	7.4184777772646	-5.72570711279952	0.0155449291470585	0.25264623416226	0.62206558743132	16	5.30236548292018
Tremor score	Swing length [m]	1.16039447094113	0.502919434788388	0.00215695754262731	0.0324243009799728	0.859509671133888	15	2.80033433374014	1.44748886829443	22.5299575204076	0.0329481207638658	0.545130973364387	0.471006028620327	16	5.25528890563183
Tremor score	Swing velocity [m/s]	0.64369858318408	0.390302518324599	0.0115565589343583	0.175375116889325	0.681313093857902	15	2.78711366329746	0.915555621950482	20.8909297857592	0.0789441991043009	1.37136879702672	0.258722481113236	16	5.12878720582787
Tremor score	Walk ratio	5.03269240391608	-398.85350315892	0.0119002230079527	0.216783789583703	0.647085593726722	18	5.09963108333438	1.40671424234061	568.13972379054	0.018020109527967	0.293612685193459	0.595380923074875	16	5.29569551326452

## Sheet: Multiple linear regression
With FOG participants (n=26)
Clinical score	Gait parameter	Intercept coefficient	Gait parameter coefficient during FW	Gait parameter coefficient during BW	R2	F stat	p	DF	RSE	Interaction test
										direction (if p<0.05)	p
Hoehn and Yahr score	Stance duration [s]	6.02818934140535	-0.211713192932051	-5.13155576701674	0.0756751104382611	0.491224100699973	0.623659992849128	12	0.978623159521308	BW>FW	0.499694950569226
Hoehn and Yahr score	Step duration [s]	2.38265272804718	0.591131402589132	-0.407695498858159	0.0289776974484725	0.253660938234676	0.778839989157767	17	1.0265694292464	BW>FW	0.306165926766754
Hoehn and Yahr score	Step frequency [Hz]	2.50713135525651	-0.0033714773869043	0.00296502844121035	0.00324862576780092	0.0277033167349064	0.972720718763323	17	1.04008095993092	BW>FW	0.635830230893788
Hoehn and Yahr score	Step length [m]	3.87979962588086	-2.24244684114896	-1.33164821842057	0.162416590967277	1.64824303864395	0.221686150775908	17	0.953427683079312	FW>BW	0.635830686711003
Hoehn and Yahr score	Step velocity [m/s]	3.61678668081621	-1.01712934727174	-0.535831964469588	0.126724435345069	1.23346827053236	0.316072069421473	17	0.97353008859763	FW>BW	0.591282068943513
Hoehn and Yahr score	Stride duration [s]	1.39544618790709	0.0179263795395324	0.902284831607335	0.00830055753537133	0.0711452845786719	0.93160237515555	17	1.03744183999911	FW>BW	0.415779320575078
Hoehn and Yahr score	Stride length [m]	4.08990076336662	-0.812287862586565	-0.906207413742008	0.155461751590577	1.56467145331621	0.237828691795675	17	0.957377873739882	FW>BW	0.804810223831513
Hoehn and Yahr score	Stride velocity [m/s]	3.69354072849134	-0.842483456217709	-0.695584365773506	0.124183061750096	1.20522449244367	0.323976412061728	17	0.974945624749544	FW>BW	0.649349354886771
Hoehn and Yahr score	Swing duration [s]	0.64717599894465	1.39310919277579	1.65648794077047	0.0906867708471201	0.598386350971299	0.565302696202549	12	0.970643879188254	BW>FW	0.869155895331453
Hoehn and Yahr score	Swing length [m]	3.8479727291354	-4.67957815672326	-1.11037001999703	0.153426088268183	1.08739061864774	0.368119892045621	12	0.936560001453261	FW>BW	0.782055027939576
Hoehn and Yahr score	Swing velocity [m/s]	3.48726096706662	-2.24268359074158	-0.323802376298226	0.126148819629671	0.866157687693757	0.445271463708107	12	0.951528726544426	FW>BW	0.519602669886143
Hoehn and Yahr score	Walk ratio	3.70800547248858	-232.933502860254	-94.8879346890017	0.140338582435153	1.38761368874487	0.276556074922548	17	0.965911734917461	FW>BW	0.647347703025597
UPDRS III - total score	Stance duration [s]	-31.9773879653801	60.1939401742182	55.0454712504307	0.070297347368445	0.453676326529559	0.645750008481365	12	20.4193775528615	BW>FW	0.0676180738231806
UPDRS III - total score	Step duration [s]	5.82986575138102	25.9986823655337	11.8402738779491	0.065759744358329	0.598302014573204	0.560916095578707	17	22.8400091927087	BW>FW	0.745096959384395
UPDRS III - total score	Step frequency [Hz]	73.8745929904558	-0.339361299437118	-0.0847017541831832	0.0641014962058603	0.582181417686785	0.569435318628621	17	22.8602703681596	FW>BW	0.579570255104992
UPDRS III - total score	Step length [m]	95.6816643904614	21.9943522882722	-129.203762483104	0.276404433240942	3.24689341736987	0.06393153441102	17	20.1008736966079	BW>FW	0.856159836105141
UPDRS III - total score	Step velocity [m/s]	80.5346986742793	5.71001822878048	-49.4884021448281	0.246469804304186	2.78023806949242	0.0902309669690062	17	20.5124396391589	FW>BW	0.760965626258803
UPDRS III - total score	Stride duration [s]	-41.1114236069656	25.8012251143248	36.4191427576267	0.102144535577599	0.967002582056044	0.400179333201126	17	22.3908304351723	BW>FW	0.796866953036793
UPDRS III - total score	Stride length [m]	90.9498834976354	13.4166882213758	-56.9421426727506	0.255497799147948	2.91702467806288	0.0814443347679604	17	20.3891902829418	BW>FW	0.762518866357346
UPDRS III - total score	Stride velocity [m/s]	82.8390599307862	9.22510257857574	-53.4451185263438	0.270108064115077	3.14555954395438	0.0688173280149363	17	20.1881381829331	FW>BW	0.841174067024648
UPDRS III - total score	Swing duration [s]	-27.9616685129462	66.9261621392515	4.30653625185472	0.325082085719271	2.88996998456368	0.0945160872174906	12	17.397864420067	BW>FW	0.555108510790735
UPDRS III - total score	Swing length [m]	47.9118168235622	-14.2373912598592	-19.7900147105394	0.0774022666134809	0.503376046650573	0.616700499041536	12	20.3412040266057	FW>BW	0.909956063635869
UPDRS III - total score	Swing velocity [m/s]	49.3244059773958	-1.42058164499047	-8.37039796462439	0.121664665769638	0.831103982919547	0.459157967802454	12	19.8472637620236	FW>BW	0.419711868667156
UPDRS III - total score	Walk ratio	65.1008421010539	-340.387577029081	-5741.14653079903	0.12370137656233	1.19988970957752	0.325494084748238	17	22.1204038069637	BW>FW	0.96553757376129
PIGD score	Stance duration [s]	-6.12550753965181	11.4332285015642	7.96338293420639	0.0629956055861502	0.403385123666731	0.676783506191147	12	3.70430949006612	BW>FW	0.364693794016881
PIGD score	Step duration [s]	1.71420819403935	6.26484148481931	-1.52420169159881	0.109993924180844	1.05049659877507	0.371398595804694	17	4.00904760053088	BW>FW	0.314706680061535
PIGD score	Step frequency [Hz]	11.6936380619176	-0.104950404682251	0.0366334369445533	0.159119197144542	1.60844815476313	0.229214834257819	17	3.89683435984092	BW>FW	0.350830770462866
PIGD score	Step length [m]	18.0533922876855	4.90090912183373	-27.1792559519437	0.373329414378712	5.0637449643069	0.0188292984384738	17	3.36406502862355	BW>FW	0.833168947046267
PIGD score	Step velocity [m/s]	16.282059167992	1.01715045663097	-11.552211077731	0.427575689997578	6.34912476893938	0.00872174910164989	17	3.21516867337921	FW>BW	0.780929257208491
PIGD score	Stride duration [s]	-17.5143831297058	6.41558354503475	12.6533105528728	0.265344861248317	3.07005450808266	0.0727293868558947	17	3.64239035602887	FW>BW	0.224089531049864
PIGD score	Stride length [m]	17.590724215712	2.53917897973182	-12.1923496013585	0.372201425186387	5.03937447615832	0.0191193342793302	17	3.36709127802845	BW>FW	0.76758587419654
PIGD score	Stride velocity [m/s]	16.6891180265368	1.17282876075438	-11.987783012051	0.453422504898976	7.05131719872393	0.00588897676648425	17	3.14174259435386	FW>BW	0.942491326959584
PIGD score	Swing duration [s]	-8.27138967362342	14.014573050164	1.18821387686371	0.437555405478501	4.6677174222014	0.0316576361699517	12	2.86996317355261	BW>FW	0.614407006980851
PIGD score	Swing length [m]	9.27449494853174	-8.75119621623647	-5.30403137729962	0.179907621413884	1.31624894544725	0.304212219842656	12	3.46551544182343	BW>FW	0.738500833919658
PIGD score	Swing velocity [m/s]	9.29575875607335	-8.6654749237669	-1.91494615066496	0.25371529216655	2.03982707540489	0.172753659255263	12	3.3058924579613	FW>BW	0.460613082607982
PIGD score	Walk ratio	13.0380410219352	325.455615046398	-1647.03423776418	0.264472737083244	3.05633574518092	0.0734665399099275	17	3.64455169288144	FW>BW	0.998519046094993
Tremor score	Stance duration [s]	1.9320629527813	17.7019018304543	-9.39077318905144	0.0994558926888677	0.662638677315822	0.533371655509877	12	2.84691007336027	BW>FW	0.00288914660723036
Tremor score	Step duration [s]	6.15528977577098	-3.96879148121601	-1.11356288019463	0.0263504521472294	0.230040514829386	0.796934568057976	17	5.16923134888322	FW>BW	0.665261907222278
Tremor score	Step frequency [Hz]	-6.1780757262063	0.0539389948878882	0.0359706748200528	0.0436554115189563	0.388009721998321	0.68426202807582	17	5.12308826757863	FW>BW	0.259975085443474
Tremor score	Step length [m]	8.96772527968249	14.8507797502253	-19.3013441924632	0.124300233012602	1.2065230806694	0.323608179480806	17	4.90232673622477	BW>FW	0.181338984073909
Tremor score	Step velocity [m/s]	4.8339365915964	7.75749743358516	-6.0726655557491	0.119767140631384	1.1565356650023	0.338126651347484	17	4.91499889616664	BW>FW	0.287978353375856
Tremor score	Stride duration [s]	6.98321166464441	-3.04127667153046	-0.4960455079954	0.0139376810308222	0.120144829067028	0.88753826620647	17	5.20207749741598	BW>FW	0.278931246443972
Tremor score	Stride length [m]	7.06008765579648	7.95933150688261	-7.84614950695203	0.14624233207321	1.45598671534143	0.260822015637215	17	4.84051917470238	BW>FW	0.142534517620577
Tremor score	Stride velocity [m/s]	4.95909631843899	8.29383177669727	-6.50946149662552	0.150494737718807	1.50582383348019	0.249983661245251	17	4.82844927071214	BW>FW	0.238617299387253
Tremor score	Swing duration [s]	5.65683160332886	-0.732595998212647	-7.69415083407911	0.0654250102335556	0.420030565443907	0.666323189511386	12	2.90020256325278	BW>FW	0.585954071877549
Tremor score	Swing length [m]	0.713473600752454	13.5162643603684	0.288430397896454	0.0492873021976629	0.311054868489262	0.738406934459936	12	2.92513491658437	BW>FW	0.70674915137929
Tremor score	Swing velocity [m/s]	0.0807581450481628	17.9785575876341	0.0312825599766276	0.232136595648438	1.8138897699739	0.204976380527067	12	2.62883446400949	BW>FW	0.225105547474758
Tremor score	Walk ratio	6.02235074877105	636.110420828733	-883.027996258268	0.0519710218717284	0.465970657122594	0.635307096053416	17	5.10076649226106	BW>FW	0.893563766795637
Without FOG participants (n=22)
Clinical score	Gait parameter	Intercept coefficient	Gait parameter coefficient during FW	Gait parameter coefficient during BW	R2	F stat	p	DF	RSE	Interaction test
										direction (if p<0.05)	p
Hoehn and Yahr score	Stance duration [s]	5.9068108492299	-4.97154278486763	-2.60593197442888	0.163957430160604	1.07861237981764	0.373470371261849	11	0.863197178082575	BW>FW	0.787806930482797
Hoehn and Yahr score	Step duration [s]	2.49953740885822	0.213836695733894	-0.32418093262424	0.0120823144156768	0.0856105747916771	0.918428435187775	14	1.02072502466305	BW>FW	0.38650797081684
Hoehn and Yahr score	Step frequency [Hz]	1.64096949872602	0.00975560048230079	-0.00296500731534152	0.0192505224121127	0.137398652728534	0.872783642618718	14	1.01701515583792	FW>BW	0.975584558928576
Hoehn and Yahr score	Step length [m]	2.88995216254117	-2.6018855381537	0.536356383717831	0.109074542006012	0.856998514512351	0.445542956985479	14	0.96932422522018	FW>BW	0.640417789974281
Hoehn and Yahr score	Step velocity [m/s]	3.05019347986887	-0.787668767514842	-0.168380827549432	0.0532334346311178	0.393585975728492	0.681868123696043	14	0.999240063995671	FW>BW	0.877637617708911
Hoehn and Yahr score	Stride duration [s]	2.71509435467197	-2.57911806398659	2.27783362314071	0.112150938470422	0.884223009641375	0.434884550900424	14	0.967649222948042	FW>BW	0.491807726135034
Hoehn and Yahr score	Stride length [m]	3.34569767184415	-0.802767291713279	-0.335015645276452	0.0788763760316881	0.599414256517658	0.562633316265025	14	0.985615086748922	FW>BW	0.842214476691656
Hoehn and Yahr score	Stride velocity [m/s]	3.20115414577177	-0.60498081159697	-0.398108607601188	0.0504798420240206	0.372144699825407	0.695871938479016	14	1.00069211270003	FW>BW	0.929123584969934
Hoehn and Yahr score	Swing duration [s]	2.212117741185	-0.959090048413608	2.1443914297819	0.0636296290772524	0.373744162344668	0.696565798946044	11	0.91352333974956	FW>BW	0.345954605837257
Hoehn and Yahr score	Swing length [m]	3.5297956356898	-7.03788288607	-0.719218797524271	0.197733153637874	1.35557433282918	0.297682736640547	11	0.845581044612404	FW>BW	0.276313949694932
Hoehn and Yahr score	Swing velocity [m/s]	3.11234268556438	-2.20298816524577	-0.217286769960671	0.0935642229862862	0.567721662664236	0.582577507836555	11	0.898802632059432	FW>BW	0.510124903625414
Hoehn and Yahr score	Walk ratio	2.9408195280827	-330.168426416309	71.2193068518858	0.145005707862988	1.18718915947834	0.333996955433472	14	0.949576569337751	FW>BW	0.407895703019444
UPDRS III - total score	Stance duration [s]	-34.4788580617392	-37.9006330454175	107.095651464238	0.077077281670498	0.459328869870109	0.643293778238382	11	18.0992714760841	BW>FW	0.131695898569449
UPDRS III - total score	Step duration [s]	6.91636567113883	16.4567185000756	15.4098184605312	0.0591056140949855	0.439729798437406	0.652809010870251	14	23.1257351222205	BW>FW	0.891815572189215
UPDRS III - total score	Step frequency [Hz]	58.1899828047248	-0.105808538466361	-0.188530696667976	0.0213039848751273	0.152374068986951	0.860071863417743	14	23.5857134807328	FW>BW	0.289301108725148
UPDRS III - total score	Step length [m]	85.4181351410048	19.7980105473339	-110.374621600439	0.17552099354226	1.49021011471782	0.258974624705343	14	21.6478569432074	BW>FW	0.83745110767959
UPDRS III - total score	Step velocity [m/s]	73.6994064120573	8.44869341949593	-45.0402402175901	0.171097025149441	1.44489670369685	0.26885981035004	14	21.7058580010634	FW>BW	0.906616238008156
UPDRS III - total score	Stride duration [s]	-27.5942080255172	-5.37008376147546	55.1730004007978	0.0496619879072277	0.36580028466404	0.700078443362636	14	23.2415002625326	BW>FW	0.640370935387118
UPDRS III - total score	Stride length [m]	80.7509593860824	13.6751281807822	-49.1211868768334	0.166047902669266	1.39376748665205	0.280535442105495	14	21.7718664179785	BW>FW	0.737473794295303
UPDRS III - total score	Stride velocity [m/s]	77.1296198506088	12.3263214513699	-50.1544751227139	0.206596337087173	1.82274726877472	0.197906203686147	14	21.2359751752786	FW>BW	0.988279690280036
UPDRS III - total score	Swing duration [s]	-14.0959852351964	46.0852267841726	8.62945452167907	0.112445626979676	0.696803449104358	0.518886443847301	11	17.7490825780223	BW>FW	0.846210265866235
UPDRS III - total score	Swing length [m]	40.8372362343871	-66.6736514598697	-11.0928743351242	0.0652002499594767	0.383613040933715	0.690163888236628	11	18.2153583579946	FW>BW	0.370898504997507
UPDRS III - total score	Swing velocity [m/s]	40.390897226202	-0.474723711287365	-5.83235661454003	0.0770324522151661	0.459039419316814	0.643465655185235	11	18.0997110419402	FW>BW	0.389353652909392
UPDRS III - total score	Walk ratio	51.8785102486572	-1283.18006915217	-3243.32699851529	0.054689761888147	0.404976395877912	0.674559915707538	14	23.1799390221948	FW>BW	0.95754299359014
PIGD score	Stance duration [s]	-6.78610140116795	-14.4718075055619	21.7089118494205	0.159143661529747	1.04095087159122	0.385451653114596	11	2.4684971948257	BW>FW	0.692497890364994
PIGD score	Step duration [s]	1.20650060755663	3.59948262330373	0.0931219386159826	0.0501055996939614	0.369240199483993	0.697794098911255	14	3.43828373110386	BW>FW	0.426497838161429
PIGD score	Step frequency [Hz]	5.26525462211137	-0.0180984507119591	0.0011856594737317	0.00607706158129246	0.042799526426793	0.95822830566955	14	3.51706508637995	BW>FW	0.894589679427222
PIGD score	Step length [m]	12.7118932663074	0.705139691634525	-16.6029469900309	0.220518540563492	1.98032905755109	0.17483989111247	14	3.11463344947423	BW>FW	0.679774661147956
PIGD score	Step velocity [m/s]	12.2491442283081	1.20836497910346	-8.54663305678361	0.290178162024268	2.86162953222541	0.0907915635579467	14	2.97220476980149	BW>FW	0.773620986893934
PIGD score	Stride duration [s]	-7.489540898998	-4.89907243747315	14.5841279372818	0.138371051571846	1.12414672553644	0.352567252832208	14	3.27464472718207	FW>BW	0.724137785970293
PIGD score	Stride length [m]	12.5863371889386	1.19188009207884	-7.94923750219123	0.220286325751061	1.97765453035406	0.175204822196385	14	3.11509735413467	BW>FW	0.531237776615626
PIGD score	Stride velocity [m/s]	12.7297050436734	1.47258658624814	-9.10085970298745	0.324484465168537	3.36245598962644	0.0641870456233384	14	2.89949069286807	BW>FW	0.63795538286931
PIGD score	Swing duration [s]	-2.70080736774743	5.64166106296988	2.92496002497994	0.0980057069139126	0.597599554851146	0.567049332751424	11	2.55666385588221	FW>BW	0.451491909393136
PIGD score	Swing length [m]	7.44186810848664	-22.3344887694608	-3.05109034670148	0.299366950387659	2.3500436184721	0.141318301104382	11	2.25328977875924	FW>BW	0.304607653927244
PIGD score	Swing velocity [m/s]	7.00559016486605	-8.42299750623242	-1.2643011750979	0.280928513650641	2.14875273795496	0.163022058624847	11	2.28274694794449	FW>BW	0.299084607173453
PIGD score	Walk ratio	8.97076807107685	-320.940325716038	-761.65413354467	0.141546875912791	1.15420178876171	0.343570682942886	14	3.26860425172523	FW>BW	0.954213185462593
Tremor score	Stance duration [s]	2.03841596294051	21.872510608618	-11.6037492118806	0.122887964696663	0.770578647456253	0.48618648956371	11	2.9345605186337	BW>FW	0.000525586094297589
Tremor score	Step duration [s]	6.73783878260073	-3.61156318595479	-1.70586433787554	0.0268282846868491	0.192975186036427	0.82665889925034	14	5.57459160669446	FW>BW	0.711975954478428
Tremor score	Step frequency [Hz]	-4.8121470057831	0.0426742293295163	0.0364760079564892	0.0283137759575438	0.203971638990888	0.81786631088578	14	5.57033533332828	FW>BW	0.266275550661906
Tremor score	Step length [m]	13.9407833823483	18.8370517266332	-29.1171121550358	0.208186832626211	1.84046930315258	0.195145722732868	14	5.02839837509508	BW>FW	0.19844222441859
Tremor score	Step velocity [m/s]	7.5384664709707	7.77907101966506	-8.12615976443418	0.145666757905119	1.19352409000912	0.33219350397068	14	5.22314364913511	BW>FW	0.385822324175699
Tremor score	Stride duration [s]	2.70647977655358	-2.96385860336033	3.42389967985955	0.00539008843423576	0.0379350925432192	0.962874043579246	14	5.63565902430537	BW>FW	0.440407446238401
Tremor score	Stride length [m]	10.8532035528945	9.16200654526219	-11.0838385768928	0.208868614485358	1.84808785009383	0.19397256035646	14	5.02623308584477	BW>FW	0.178373874318101
Tremor score	Stride velocity [m/s]	7.64839920735954	8.34843765350651	-8.56757673193468	0.178532539551146	1.52133570351669	0.252425110716328	14	5.12169249673776	BW>FW	0.300624827627379
Tremor score	Swing duration [s]	6.01515120361436	-1.27117137718377	-7.58243716548582	0.0664570311678772	0.391533848603228	0.685075943907536	11	3.02748981882335	BW>FW	0.569926483031895
Tremor score	Swing length [m]	0.809739880667706	14.2297827998709	0.170085382345564	0.0515424521075421	0.29888895630743	0.747478032291937	11	3.05157805930555	BW>FW	0.656000013091317
Tremor score	Swing velocity [m/s]	0.012865280868185	17.9857459171041	0.0505711621892151	0.232737359530096	1.66834068270491	0.232912226145619	11	2.74465373160838	BW>FW	0.246529777634791
Tremor score	Walk ratio	8.76974958330895	1249.88217988775	-1551.56426602689	0.124272574062717	0.993354773042498	0.394986868673518	14	5.28813815988172	BW>FW	0.852790238120219
