# Supplementary material for: Impact of forward and backward walking on gait parameters across parkinson’s disease stages and severity: a prospective observational study
Source: BMC Neurol. 2025 Sep 9;25:379. doi: 10.1186/s12883-025-04321-2 (PMC12418675; doi:10.1186/s12883-025-04321-2)
Supplement: Supplementary file 3 — Supplementary Material 3. [file 12883_2025_4321_MOESM3_ESM.xlsx]

## Sheet: feuille 1
Condition	Gait parameter	Variable	With FOG participants (n=26)		Without FOG participants (n=22)
			Correlation coefficient	p	Correlation coefficient	p
Backward	Stance Duration	Age	-0.441371352792664	0.0357165102527719	-0.451030903864959	0.0530914865381744
Backward	Stance Duration	BMI	-0.374894255953629	0.0773008227692145	-0.235206213344517	0.296912293984743
Backward	Stance Duration	Disease duration	0.191867230001658	0.356828151919259	-0.0687784113852819	0.86193412177001
Backward	Stance Duration	Foot length	-0.254964703278105	0.239452177319899	-0.115449069552526	0.55836400982144
Backward	Stance Duration	Hoehn and Yahr score (as categorical variable)	-0.160824707809266	0.279	-0.292384345504212	0.309
Backward	Stance Duration	Hoehn and Yahr score (as continuous variable)	-0.177876058120663	0.401159762739439	-0.340560943482261	0.149108952754158
Backward	Stance Duration	Hoehn and Yahr score category 1-2	0.254665879206766	0.383	0.330948002320417	0.293
Backward	Stance Duration	Hoehn and Yahr score category 3-4	-0.254665879206766	0.383	-0.330948002320417	0.293
Backward	Stance Duration	MDS-UPDRS III score > 32	0.260068101972384	0.387	0.200954238422993	0.55
Backward	Stance Duration	MDS-UPDRS III score ≤ 32	-0.260068101972384	0.387	-0.200954238422993	0.55
Backward	Stance Duration	PIGD score	0.158166337117654	0.491560601657565	-0.0496036520098177	0.825340217650754
Backward	Stance Duration	Sex	-0.00243015153291433	0.993	-0.266596063614547	0.414
Backward	Stance Duration	Tremor score	0.0867351391941655	0.657238202131183	0.126091736045605	0.573466918348922
Backward	Stance Duration	UPDRS III - 3.C1	-0.271215091063153	0.247413901835495	-0.285349166288234	0.266916246844216
Backward	Stance Duration	UPDRS III - 3b	0.0197560238008084	0.97	-0.0347284480590052	0.949
Backward	Stance Duration	UPDRS III - arising from chair score	-0.211417041665625	0.81	-0.367810881186227	0.31
Backward	Stance Duration	UPDRS III - body bradykinesia score	-0.112350745290864	0.877	-0.111629044621324	0.565
Backward	Stance Duration	UPDRS III - constancy of rest tremor	0.173660080133145	0.458	0.0867760208949199	0.822
Backward	Stance Duration	UPDRS III - dyskinesia impact on part III ratings - A	0.168348167755273	0.63	-0.0903142878119518	0.819
Backward	Stance Duration	UPDRS III - dyskinesia impact on part III ratings - B	0.773838051278691	0.328	0.854161975639784	0.205
Backward	Stance Duration	UPDRS III - facial expression score	-0.056233584107075	0.94	-0.212822440541666	0.761
Backward	Stance Duration	UPDRS III - finger tapping	0.052383205726459	0.812	-0.0841129106587989	0.757
Backward	Stance Duration	UPDRS III - FOG score	0.370635523339674	0.541
Backward	Stance Duration	UPDRS III - gait score	0.154177368250004	0.07	-0.0979841724404264	0.136
Backward	Stance Duration	UPDRS III - hands movements	0.210445523489908	0.303	0.0920866771837505	0.494
Backward	Stance Duration	UPDRS III - kinetic tremor of the hands	-0.170399026574778	0.195	-0.452668658396043	0.403
Backward	Stance Duration	UPDRS III - leg agility	0.118076805581271	0.188	-0.108058792092731	0.261
Backward	Stance Duration	UPDRS III - postural stability score	0.394172040040297	0.402	0.27387001713912	0.395
Backward	Stance Duration	UPDRS III - postural tremor of the hands	0.0150791655747695	0.941	0.0999677295468069	0.931
Backward	Stance Duration	UPDRS III - posture score	0.163685458120813	0.788	-0.0315489459869648	0.982
Backward	Stance Duration	UPDRS III - pronation-supination movements of hands	0.047403792299103	0.194	0.0330382784555136	0.239
Backward	Stance Duration	UPDRS III - rest tremor amplitude	0.186090971839398	0.629	0.207018852612838	0.563
Backward	Stance Duration	UPDRS III - rigidity	0.0892699768188111	0.744817701689366	0.104167992496242	0.749356801820165
Backward	Stance Duration	UPDRS III - speech score	-0.0849764669656731	0.669	-0.155577672430526	0.909
Backward	Stance Duration	UPDRS III - toe tapping	0.224551719845885	0.42	0.0514656224306157	0.589
Backward	Stance Duration	UPDRS III - total score	0.109092848831412	0.595263841604673	0.00211085818206049	0.954125725732573
Backward	Stance Duration	vital height	-0.290221576275539	0.181589760651914	-0.070906566569438	0.669048894450129
Backward	Stance Duration	vital weight	-0.36433716071889	0.0882484646926076	-0.200289560386414	0.362831465062049
Backward	Step Duration	Age	-0.0632983350722987	0.555468011833613	-0.0486666351306933	0.819702681983615
Backward	Step Duration	BMI	-0.185374755996728	0.44182198602435	-0.0663208511232957	0.825780174410462
Backward	Step Duration	Disease duration	0.234530033183343	0.260267832917044	0.113894442370236	0.619111960538226
Backward	Step Duration	Foot length	-0.173475324784784	0.456069121587515	-0.0412398029373063	0.966530675994785
Backward	Step Duration	Hoehn and Yahr score (as categorical variable)	0.0961346429280373	0.94	0.0525473119117413	0.924
Backward	Step Duration	Hoehn and Yahr score (as continuous variable)	0.147540407172188	0.608608135965839	0.0670872330027127	0.801789013827152
Backward	Step Duration	Hoehn and Yahr score category 1-2	-0.165742951125789	0.562	-0.184351142397977	0.563
Backward	Step Duration	Hoehn and Yahr score category 3-4	0.165742951125789	0.562	0.184351142397977	0.563
Backward	Step Duration	MDS-UPDRS III score > 32	0.523496172988176	0.064	0.476443276220599	0.145
Backward	Step Duration	MDS-UPDRS III score ≤ 32	-0.523496172988176	0.064	-0.476443276220599	0.145
Backward	Step Duration	PIGD score	0.338213728930543	0.20866120999537	0.249089665351206	0.321238022349254
Backward	Step Duration	Sex	0.00276749324847375	0.992	-0.249726566809876	0.445
Backward	Step Duration	Tremor score	-0.134341246628736	0.643170871023198	-0.11593051514874	0.656524167210794
Backward	Step Duration	UPDRS III - 3.C1	-0.207082698098881	0.410626481320956	-0.193427325907453	0.456971495358651
Backward	Step Duration	UPDRS III - 3b	0.248644443344774	0.628	0.226597283851797	0.677
Backward	Step Duration	UPDRS III - arising from chair score	0.0895190387031098	0.841	0.0140926202264686	0.8
Backward	Step Duration	UPDRS III - body bradykinesia score	0.167241097779323	0.369	0.179679002219615	0.38
Backward	Step Duration	UPDRS III - constancy of rest tremor	0.0543351064453663	0.696	-0.0400789058327906	0.938
Backward	Step Duration	UPDRS III - dyskinesia impact on part III ratings - A	0.0429917209167277	0.9	-0.186395588552485	0.635
Backward	Step Duration	UPDRS III - dyskinesia impact on part III ratings - B	0.27636667123564	0.864	0.299845239167126	0.788
Backward	Step Duration	UPDRS III - facial expression score	0.31498466925686	0.292	0.243934104673232	0.574
Backward	Step Duration	UPDRS III - finger tapping	0.263723461306542	0.751	0.202152343097604	0.874
Backward	Step Duration	UPDRS III - FOG score	0.236525467836821	0.634
Backward	Step Duration	UPDRS III - gait score	0.362635286079359	0.309	0.342601243880834	0.207
Backward	Step Duration	UPDRS III - hands movements	0.438893046901957	0.00000452	0.406717208039377	0.0000149
Backward	Step Duration	UPDRS III - kinetic tremor of the hands	0.0323382604391653	0.552	-0.153025698720456	0.743
Backward	Step Duration	UPDRS III - leg agility	0.0510296974434025	0.912	-0.126984161365544	0.988
Backward	Step Duration	UPDRS III - postural stability score	0.381003029821724	0.243	0.358484713021456	0.013
Backward	Step Duration	UPDRS III - postural tremor of the hands	-0.212719212102579	0.904	-0.186599647299103	0.945
Backward	Step Duration	UPDRS III - posture score	0.255104244259775	0.542	0.263537105673299	0.551
Backward	Step Duration	UPDRS III - pronation-supination movements of hands	0.360930958302541	0.19	0.435751414717845	0.223
Backward	Step Duration	UPDRS III - rest tremor amplitude	-0.0917607218575247	0.992	-0.112950378199519	0.987
Backward	Step Duration	UPDRS III - rigidity	0.195943221615818	0.352768727296699	0.229216380412443	0.336383379059162
Backward	Step Duration	UPDRS III - speech score	0.352918356904923	0.317	0.377146614941617	0.314
Backward	Step Duration	UPDRS III - toe tapping	0.195539557096664	0.78	0.0456707249387131	0.611
Backward	Step Duration	UPDRS III - total score	0.232445539628233	0.309339004593944	0.159753933924565	0.525013340252758
Backward	Step Duration	vital height	-0.178437171893605	0.588820913932177	-0.00121943599666558	0.921903238841225
Backward	Step Duration	vital weight	-0.188904380946481	0.492052819109476	-0.0494771981947092	0.905146538496374
Backward	Step frequency	Age	-0.0120108829205065	0.866802774764733	-0.0286788564580121	0.698611951992774
Backward	Step frequency	BMI	0.391863390853997	0.0928811574658517	0.231507995070728	0.416031181959698
Backward	Step frequency	Disease duration	-0.107345795449351	0.700113222754474	0.238933755798133	0.26719730748384
Backward	Step frequency	Foot length	0.284471179850314	0.314887761201678	-0.0109081310100033	0.880027278904889
Backward	Step frequency	Hoehn and Yahr score (as categorical variable)	-0.0547931522651731	0.58	0.085985639484186	0.462
Backward	Step frequency	Hoehn and Yahr score (as continuous variable)	-0.054951496776266	0.770905177974313	0.141011888168726	0.680717941968057
Backward	Step frequency	Hoehn and Yahr score category 1-2	0.0933411298452523	0.745	0.0280765838073422	0.93
Backward	Step frequency	Hoehn and Yahr score category 3-4	-0.0933411298452523	0.745	-0.0280765838073422	0.93
Backward	Step frequency	MDS-UPDRS III score > 32	-0.313602063999993	0.282	-0.135846364267959	0.687
Backward	Step frequency	MDS-UPDRS III score ≤ 32	0.313602063999993	0.282	0.135846364267959	0.687
Backward	Step frequency	PIGD score	-0.428187155790895	0.0623978540638817	-0.128140294539003	0.590622254506797
Backward	Step frequency	Sex	-0.181160405901495	0.523	0.272753956956671	0.403
Backward	Step frequency	Tremor score	0.13802647846368	0.515394447602606	0.0770712197875314	0.685107901644036
Backward	Step frequency	UPDRS III - 3.C1	0.271839548695346	0.237557229740013	0.312603090740384	0.22184828152131
Backward	Step frequency	UPDRS III - 3b	-0.406147619276128	0.427	-0.349130480845476	0.52
Backward	Step frequency	UPDRS III - arising from chair score	-0.231695909886406	0.28	-0.0662592144827817	0.769
Backward	Step frequency	UPDRS III - body bradykinesia score	-0.285875363719662	0.448	-0.301066505187529	0.441
Backward	Step frequency	UPDRS III - constancy of rest tremor	-0.323920091210449	0.039	-0.289599673931155	0.138
Backward	Step frequency	UPDRS III - dyskinesia impact on part III ratings - A	-0.154582982720437	0.65	0.166022166067371	0.673
Backward	Step frequency	UPDRS III - dyskinesia impact on part III ratings - B	-0.644316746768303	0.271	-0.832423322200128	0.269
Backward	Step frequency	UPDRS III - facial expression score	-0.229182463350963	0.487	-0.00186064445281679	0.928
Backward	Step frequency	UPDRS III - finger tapping	-0.224962949310477	0.519	0.0193434746768148	0.904
Backward	Step frequency	UPDRS III - FOG score	-0.675798824187541	0.111
Backward	Step frequency	UPDRS III - gait score	-0.347233963941796	0.089	-0.00292931208444649	0.597
Backward	Step frequency	UPDRS III - hands movements	-0.450502887724313	0.185	-0.295135296862467	0.486
Backward	Step frequency	UPDRS III - kinetic tremor of the hands	-0.343160599245173	0.075	-0.170818873055031	0.408
Backward	Step frequency	UPDRS III - leg agility	-0.384858061133066	0.334	-0.143388877944979	0.849
Backward	Step frequency	UPDRS III - postural stability score	-0.499642366204747	0.086	-0.310329694404955	0.067
Backward	Step frequency	UPDRS III - postural tremor of the hands	0.292714764934368	0.427	0.177411227129457	0.569
Backward	Step frequency	UPDRS III - posture score	-0.341711503596674	0.58	-0.114799295169074	0.93
Backward	Step frequency	UPDRS III - pronation-supination movements of hands	-0.329741149576276	0.743	-0.310632784633743	0.837
Backward	Step frequency	UPDRS III - rest tremor amplitude	0.137326618752098	0.469	0.107858861349434	0.571
Backward	Step frequency	UPDRS III - rigidity	-0.143628005612664	0.489409421312385	-0.271215256850301	0.301595511141686
Backward	Step frequency	UPDRS III - speech score	-0.183302428526181	0.49	-0.0942844410345886	0.754
Backward	Step frequency	UPDRS III - toe tapping	-0.288430940555174	0.347	-0.00636163465529341	0.868
Backward	Step frequency	UPDRS III - total score	-0.30162842881356	0.200371917994169	-0.168225729297996	0.564554473474452
Backward	Step frequency	vital height	0.219692959226746	0.460658318871845	-0.220319355053205	0.382325226173424
Backward	Step frequency	vital weight	0.32758056379211	0.199027686417502	0.0687738757155464	0.885430549351529
Backward	Step Length	Age	-0.6305329122805	0.000250703129889729	-0.683622396859704	0.000697292598400123
Backward	Step Length	BMI	-0.0186698183965659	0.861808939741211	-0.0259261369681722	0.837955993192655
Backward	Step Length	Disease duration	0.255681581830137	0.184047867783628	0.232485287344512	0.234564800393798
Backward	Step Length	Foot length	0.188573024565435	0.794033171780251	0.10239162756888	0.811484004846507
Backward	Step Length	Hoehn and Yahr score (as categorical variable)	-0.315317296624183	0.172	-0.2460828461582	0.475
Backward	Step Length	Hoehn and Yahr score (as continuous variable)	-0.339748123451947	0.0819528370939537	-0.265458269466292	0.229362081182718
Backward	Step Length	Hoehn and Yahr score category 1-2	0.647723854452137	0.015	0.524007673924567	0.087
Backward	Step Length	Hoehn and Yahr score category 3-4	-0.647723854452137	0.015	-0.524007673924567	0.087
Backward	Step Length	MDS-UPDRS III score > 32	-0.123679017168212	0.675	-0.0119191175153353	0.972
Backward	Step Length	MDS-UPDRS III score ≤ 32	0.123679017168212	0.675	0.0119191175153353	0.972
Backward	Step Length	PIGD score	-0.216037524020277	0.223429475665614	-0.186232506412688	0.441013658873628
Backward	Step Length	Sex	-0.069723795570916	0.806	-0.13590078032842	0.68
Backward	Step Length	Tremor score	0.147595829386712	0.36579877512915	0.150211303809137	0.466874010886637
Backward	Step Length	UPDRS III - 3.C1	0.0435349929602623	0.770779533300138	-0.0999386015615908	0.702736694172096
Backward	Step Length	UPDRS III - 3b	-0.482392835244719	0.344	-0.476483823424236	0.377
Backward	Step Length	UPDRS III - arising from chair score	-0.374019552218352	0.135	-0.360065852659068	0.185
Backward	Step Length	UPDRS III - body bradykinesia score	-0.0321609272556928	0.896	-0.115687039148881	0.699
Backward	Step Length	UPDRS III - constancy of rest tremor	0.0225869435880647	0.94	-0.0202249592690595	0.917
Backward	Step Length	UPDRS III - dyskinesia impact on part III ratings - A	0.114057850215539	0.738	0.125089123810271	0.751
Backward	Step Length	UPDRS III - dyskinesia impact on part III ratings - B	-0.278350211096933	0.832	-0.357175142671579	0.729
Backward	Step Length	UPDRS III - facial expression score	-0.0700459673368549	0.853	-0.0738676875549489	0.549
Backward	Step Length	UPDRS III - finger tapping	-0.310606423333239	0.798	-0.207097242373049	0.726
Backward	Step Length	UPDRS III - FOG score	-0.341595421350186	0.594
Backward	Step Length	UPDRS III - gait score	-0.311397132180708	0.345	-0.288347270256217	0.205
Backward	Step Length	UPDRS III - hands movements	-0.338552517120501	0.276	-0.260976839086416	0.699
Backward	Step Length	UPDRS III - kinetic tremor of the hands	-0.203794611580479	0.94	-0.300846142635697	0.745
Backward	Step Length	UPDRS III - leg agility	-0.400222104201945	0.392	-0.338701662621945	0.63
Backward	Step Length	UPDRS III - postural stability score	-0.0780601858997661	0.361	0.0299154230157845	0.286
Backward	Step Length	UPDRS III - postural tremor of the hands	0.336733304098269	0.49	0.306152755691713	0.586
Backward	Step Length	UPDRS III - posture score	-0.26480988431975	0.706	-0.145344366854021	0.865
Backward	Step Length	UPDRS III - pronation-supination movements of hands	-0.50241794108464	0.112	-0.340596721636119	0.382
Backward	Step Length	UPDRS III - rest tremor amplitude	0.236209425594004	0.921	0.206629893831328	0.948
Backward	Step Length	UPDRS III - rigidity	-0.000924050125887854	0.994861362875166	-0.0328172047561473	0.935311305927975
Backward	Step Length	UPDRS III - speech score	-0.131577417488393	0.788	-0.230051276244067	0.359
Backward	Step Length	UPDRS III - toe tapping	-0.138056021173975	0.387	0.00069429313521894	0.553
Backward	Step Length	UPDRS III - total score	-0.226245606787752	0.407839024142987	-0.155494023479485	0.630989377401255
Backward	Step Length	vital height	0.0928410864354812	0.688101818313403	0.0966144685511337	0.82234059026411
Backward	Step Length	vital weight	0.0143296823853837	0.980830933299615	0.00918152389808382	0.930858224372842
Backward	Step Velocity	Age	-0.60015882269162	0.000614871319401633	-0.661724374522361	0.000999936245537736
Backward	Step Velocity	BMI	0.136644615646494	0.65857001416684	0.0647024299678072	0.903625858878775
Backward	Step Velocity	Disease duration	0.171908435130467	0.326314021140815	0.276484370068367	0.167401560691359
Backward	Step Velocity	Foot length	0.304986417150302	0.470848008902574	0.127525564674409	0.76715095350871
Backward	Step Velocity	Hoehn and Yahr score (as categorical variable)	-0.28374955705465	0.278	-0.171025606007357	0.545
Backward	Step Velocity	Hoehn and Yahr score (as continuous variable)	-0.298629635922301	0.120349054818235	-0.165945046532298	0.409243831288703
Backward	Step Velocity	Hoehn and Yahr score category 1-2	0.582601656693096	0.032	0.445152892829372	0.151
Backward	Step Velocity	Hoehn and Yahr score category 3-4	-0.582601656693096	0.032	-0.445152892829372	0.151
Backward	Step Velocity	MDS-UPDRS III score > 32	-0.118664858006265	0.687	0.0802643686433361	0.812
Backward	Step Velocity	MDS-UPDRS III score ≤ 32	0.118664858006265	0.687	-0.0802643686433361	0.812
Backward	Step Velocity	PIGD score	-0.281085940062138	0.149259179784673	-0.0972833515911281	0.666616761247734
Backward	Step Velocity	Sex	-0.213587004061838	0.45	-0.136347314253093	0.679
Backward	Step Velocity	Tremor score	0.234547146209244	0.208528531023287	0.215877994897397	0.321187361244274
Backward	Step Velocity	UPDRS III - 3.C1	0.129319410159289	0.528322013387192	0.0166470195765257	0.949437498802525
Backward	Step Velocity	UPDRS III - 3b	-0.719012161966354	0.152	-0.691586727179811	0.193
Backward	Step Velocity	UPDRS III - arising from chair score	-0.349476767170195	0.072	-0.253214257641807	0.274
Backward	Step Velocity	UPDRS III - body bradykinesia score	-0.0502340100496546	0.716	-0.0779905069628786	0.665
Backward	Step Velocity	UPDRS III - constancy of rest tremor	-0.00848595900999696	0.58	-0.0152967781065873	0.675
Backward	Step Velocity	UPDRS III - dyskinesia impact on part III ratings - A	0.0234403184235446	0.945	0.132509189482912	0.736
Backward	Step Velocity	UPDRS III - dyskinesia impact on part III ratings - B	-0.400327194791784	0.635	-0.515722602453826	0.564
Backward	Step Velocity	UPDRS III - facial expression score	-0.110666009970301	0.619	-0.0156994841225114	0.492
Backward	Step Velocity	UPDRS III - finger tapping	-0.314785085341167	0.662	-0.11773012654585	0.667
Backward	Step Velocity	UPDRS III - FOG score	-0.551937113316953	0.244
Backward	Step Velocity	UPDRS III - gait score	-0.350176650453211	0.452	-0.171771022135413	0.484
Backward	Step Velocity	UPDRS III - hands movements	-0.399986596830756	0.267	-0.241856676731853	0.632
Backward	Step Velocity	UPDRS III - kinetic tremor of the hands	-0.216404206740507	0.739	-0.210362866801409	0.777
Backward	Step Velocity	UPDRS III - leg agility	-0.45790661745802	0.353	-0.299313646515781	0.713
Backward	Step Velocity	UPDRS III - postural stability score	-0.155342196450382	0.22	0.0502568986683781	0.154
Backward	Step Velocity	UPDRS III - postural tremor of the hands	0.466500549660565	0.226	0.3973211782963	0.415
Backward	Step Velocity	UPDRS III - posture score	-0.279928382977094	0.659	-0.0543759135894392	0.853
Backward	Step Velocity	UPDRS III - pronation-supination movements of hands	-0.515440223303476	0.184	-0.34478986635079	0.488
Backward	Step Velocity	UPDRS III - rest tremor amplitude	0.321151706234374	0.894	0.285906030280503	0.899
Backward	Step Velocity	UPDRS III - rigidity	0.0310167759522367	0.92467473342709	-0.0292393695063887	0.94282992249106
Backward	Step Velocity	UPDRS III - speech score	-0.153475397714628	0.604	-0.185885805378411	0.3
Backward	Step Velocity	UPDRS III - toe tapping	-0.188600171624802	0.298	0.0493222641617332	0.552
Backward	Step Velocity	UPDRS III - total score	-0.231958839213399	0.391556080731828	-0.101220220379365	0.79474530242043
Backward	Step Velocity	vital height	0.202854269220855	0.444533308275489	0.0572132316875808	0.945785093320648
Backward	Step Velocity	vital weight	0.158274374967566	0.579173929047194	0.0583321948164957	0.944685220174645
Backward	Stride Duration	Age	-0.127684637312323	0.298696685276358	-0.14742940723007	0.692883654373927
Backward	Stride Duration	BMI	-0.501780660615264	0.0349657627605944	-0.313449573433441	0.224491025360924
Backward	Stride Duration	Disease duration	0.239819302724444	0.295740879080132	-0.217094396299915	0.344655904086802
Backward	Stride Duration	Foot length	-0.441776904635346	0.0480074319994994	-0.104055927600491	0.751787520935919
Backward	Stride Duration	Hoehn and Yahr score (as categorical variable)	0.010165763537602	0.296	-0.19542184031367	0.378
Backward	Stride Duration	Hoehn and Yahr score (as continuous variable)	0.0645646391985325	0.956960861686787	-0.259141439715643	0.344050386808228
Backward	Stride Duration	Hoehn and Yahr score category 1-2	0.0671677195610422	0.815	0.151526713450239	0.635
Backward	Stride Duration	Hoehn and Yahr score category 3-4	-0.0671677195610422	0.815	-0.151526713450239	0.635
Backward	Stride Duration	MDS-UPDRS III score > 32	0.407082468207152	0.158	0.118241212570775	0.726
Backward	Stride Duration	MDS-UPDRS III score ≤ 32	-0.407082468207152	0.158	-0.118241212570775	0.726
Backward	Stride Duration	PIGD score	0.467783709205687	0.138913768792716	0.0481721017860911	0.833416001294341
Backward	Stride Duration	Sex	0.334733392225544	0.232	-0.292748205691207	0.369
Backward	Stride Duration	Tremor score	-0.0841006866410102	0.884759951450499	0.00294114011853176	0.962372501593901
Backward	Stride Duration	UPDRS III - 3.C1	-0.285082670675559	0.306256971883158	-0.326581838860652	0.20075753040204
Backward	Stride Duration	UPDRS III - 3b	0.274791195217872	0.592	0.292756913804656	0.59
Backward	Stride Duration	UPDRS III - arising from chair score	0.137157304745481	0.376	-0.122377070506351	0.922
Backward	Stride Duration	UPDRS III - body bradykinesia score	0.187193016769948	0.761	0.131726076669926	0.865
Backward	Stride Duration	UPDRS III - constancy of rest tremor	0.369903752595133	0.031	0.302144629229389	0.134
Backward	Stride Duration	UPDRS III - dyskinesia impact on part III ratings - A	0.359417618157156	0.285	-0.110385509244659	0.779
Backward	Stride Duration	UPDRS III - dyskinesia impact on part III ratings - B	0.719804195483395	0.165	1	0.073
Backward	Stride Duration	UPDRS III - facial expression score	0.237250563466251	0.256	-0.0724087625393812	0.885
Backward	Stride Duration	UPDRS III - finger tapping	0.251032419616238	0.249	-0.0482327382439258	0.698
Backward	Stride Duration	UPDRS III - FOG score	0.673910758011529	0.035
Backward	Stride Duration	UPDRS III - gait score	0.287044927650861	0.015	-0.0865538486542283	0.354
Backward	Stride Duration	UPDRS III - hands movements	0.480617399759776	0.064	0.261575007286596	0.763
Backward	Stride Duration	UPDRS III - kinetic tremor of the hands	0.326700371805006	0.016	-0.0272730995147433	0.538
Backward	Stride Duration	UPDRS III - leg agility	0.368882355741602	0.123	0.0577673548997024	0.774
Backward	Stride Duration	UPDRS III - postural stability score	0.444227966465831	0.311	0.318392260351596	0.091
Backward	Stride Duration	UPDRS III - postural tremor of the hands	-0.181428137677554	0.875	-0.109171670321415	0.87
Backward	Stride Duration	UPDRS III - posture score	0.217741844193656	0.847	0.0679463544942066	0.941
Backward	Stride Duration	UPDRS III - pronation-supination movements of hands	0.181640797905726	0.932	0.206786371928516	0.843
Backward	Stride Duration	UPDRS III - rest tremor amplitude	0.0284351587217871	0.604	0.0291878799721012	0.467
Backward	Stride Duration	UPDRS III - rigidity	0.117725022068371	0.596323163258175	0.283951294202905	0.277185733659753
Backward	Stride Duration	UPDRS III - speech score	0.126808196261408	0.861	0.0139196996596508	0.941
Backward	Stride Duration	UPDRS III - toe tapping	0.394230029543521	0.143	0.027080733876142	0.986
Backward	Stride Duration	UPDRS III - total score	0.319897394236819	0.198852679557055	0.130192769228309	0.638683227912326
Backward	Stride Duration	vital height	-0.42667587596475	0.169279206899953	0.0787167875895713	0.751647383847179
Backward	Stride Duration	vital weight	-0.487032552926141	0.0669274460110223	-0.190967865658256	0.500028250636076
Backward	Stride Length	Age	-0.631004559601841	0.000218080297614165	-0.688337884151463	0.000555725146185182
Backward	Stride Length	BMI	0.0296267452526416	0.987584577059456	0.0119953743218909	0.948424091787456
Backward	Stride Length	Disease duration	0.228213282651975	0.220141436748571	0.224374448514246	0.236899214913511
Backward	Stride Length	Foot length	0.238972095825896	0.669833300483239	0.139710461010975	0.716528746298963
Backward	Stride Length	Hoehn and Yahr score (as categorical variable)	-0.289582301219027	0.241	-0.201437926180427	0.557
Backward	Stride Length	Hoehn and Yahr score (as continuous variable)	-0.304186696864373	0.112427169149357	-0.205869313428655	0.328953007058291
Backward	Stride Length	Hoehn and Yahr score category 1-2	0.601045215256566	0.026	0.458637885751249	0.138
Backward	Stride Length	Hoehn and Yahr score category 3-4	-0.601045215256566	0.026	-0.458637885751249	0.138
Backward	Stride Length	MDS-UPDRS III score > 32	-0.0465166157088056	0.875	0.108850666410908	0.747
Backward	Stride Length	MDS-UPDRS III score ≤ 32	0.0465166157088056	0.875	-0.108850666410908	0.747
Backward	Stride Length	PIGD score	-0.17761349824238	0.287315803850879	-0.0920314300158669	0.681579806556238
Backward	Stride Length	Sex	-0.135297262083147	0.634	-0.203457513935925	0.535
Backward	Stride Length	Tremor score	0.237251086985801	0.199418493657427	0.245584525179059	0.268457026151956
Backward	Stride Length	UPDRS III - 3.C1	0.056829419353893	0.728033012062312	-0.0897898500580329	0.731818700678048
Backward	Stride Length	UPDRS III - 3b	-0.553880987990114	0.275	-0.549513706567725	0.306
Backward	Stride Length	UPDRS III - arising from chair score	-0.323004257221974	0.118	-0.280626917959623	0.192
Backward	Stride Length	UPDRS III - body bradykinesia score	0.0172923337979798	0.818	-0.0460073774237919	0.636
Backward	Stride Length	UPDRS III - constancy of rest tremor	0.0835166213420609	0.805	0.0611115150342219	0.808
Backward	Stride Length	UPDRS III - dyskinesia impact on part III ratings - A	0.10837993731881	0.751	0.143776874008976	0.715
Backward	Stride Length	UPDRS III - dyskinesia impact on part III ratings - B	-0.252646873758951	0.848	-0.338956750950831	0.752
Backward	Stride Length	UPDRS III - facial expression score	-0.0479995061593179	0.859	-0.0281232593379814	0.565
Backward	Stride Length	UPDRS III - finger tapping	-0.260380133066145	0.86	-0.115283098072586	0.783
Backward	Stride Length	UPDRS III - FOG score	-0.390002273665604	0.507
Backward	Stride Length	UPDRS III - gait score	-0.280792597722458	0.48	-0.201729696886041	0.309
Backward	Stride Length	UPDRS III - hands movements	-0.298768352492112	0.309	-0.176224245384152	0.733
Backward	Stride Length	UPDRS III - kinetic tremor of the hands	-0.158511484428056	0.96	-0.22198731434322	0.847
Backward	Stride Length	UPDRS III - leg agility	-0.36822952204338	0.47	-0.258574588955317	0.686
Backward	Stride Length	UPDRS III - postural stability score	-0.0357022647429562	0.402	0.119556609230874	0.274
Backward	Stride Length	UPDRS III - postural tremor of the hands	0.438208413229077	0.379	0.41234895351247	0.488
Backward	Stride Length	UPDRS III - posture score	-0.22585087323989	0.798	-0.0545282252466582	0.893
Backward	Stride Length	UPDRS III - pronation-supination movements of hands	-0.466961878325929	0.151	-0.280961611408633	0.404
Backward	Stride Length	UPDRS III - rest tremor amplitude	0.349882890366081	0.847	0.334517915567739	0.883
Backward	Stride Length	UPDRS III - rigidity	0.052328233237044	0.838197203393009	0.0239467769124899	0.891311518853644
Backward	Stride Length	UPDRS III - speech score	-0.112719955066074	0.816	-0.198548303229644	0.357
Backward	Stride Length	UPDRS III - toe tapping	-0.115338718266971	0.427	0.0670928725902444	0.578
Backward	Stride Length	UPDRS III - total score	-0.163830201204135	0.574802706387416	-0.0641892985325502	0.900972506689456
Backward	Stride Length	vital height	0.125463858863825	0.601427857511248	0.103654761688163	0.803819331401963
Backward	Stride Length	vital weight	0.0612162907275479	0.838511788654948	0.0414379375367369	0.978259138833613
Backward	Stride Velocity	Age	-0.585420840322502	0.000796826923528116	-0.644700273803302	0.00137346459199605
Backward	Stride Velocity	BMI	0.16524606468181	0.575291010476083	0.0985041081544301	0.802854635850146
Backward	Stride Velocity	Disease duration	0.155369077204057	0.358240151250526	0.259264143448511	0.186552210470198
Backward	Stride Velocity	Foot length	0.325814143640407	0.424912608949714	0.15209015401897	0.701117761374102
Backward	Stride Velocity	Hoehn and Yahr score (as categorical variable)	-0.270805986462368	0.335	-0.155170570233048	0.601
Backward	Stride Velocity	Hoehn and Yahr score (as continuous variable)	-0.281181764219471	0.139353496053205	-0.14491624159467	0.454915243961798
Backward	Stride Velocity	Hoehn and Yahr score category 1-2	0.555956307930144	0.041	0.414611533921622	0.183
Backward	Stride Velocity	Hoehn and Yahr score category 3-4	-0.555956307930144	0.041	-0.414611533921622	0.183
Backward	Stride Velocity	MDS-UPDRS III score > 32	-0.0783062412899508	0.791	0.13151547277916	0.696
Backward	Stride Velocity	MDS-UPDRS III score ≤ 32	0.0783062412899508	0.791	-0.13151547277916	0.696
Backward	Stride Velocity	PIGD score	-0.273892898785092	0.157593240677737	-0.0798453028737706	0.714802074775264
Backward	Stride Velocity	Sex	-0.239888092608758	0.395	-0.168605876631435	0.608
Backward	Stride Velocity	Tremor score	0.274914368551716	0.151532379388972	0.259564782321731	0.244048231840353
Backward	Stride Velocity	UPDRS III - 3.C1	0.102163447166742	0.603948952451987	-0.0134788783850644	0.95905172608857
Backward	Stride Velocity	UPDRS III - 3b	-0.670015315904988	0.184	-0.636912296729916	0.232
Backward	Stride Velocity	UPDRS III - arising from chair score	-0.343743063803903	0.071	-0.244583676684733	0.275
Backward	Stride Velocity	UPDRS III - body bradykinesia score	-0.0549318869489176	0.7	-0.0813072750028963	0.647
Backward	Stride Velocity	UPDRS III - constancy of rest tremor	-0.00759235399641279	0.533	-0.0151932025837498	0.625
Backward	Stride Velocity	UPDRS III - dyskinesia impact on part III ratings - A	0.0132863952577263	0.969	0.119717537062854	0.761
Backward	Stride Velocity	UPDRS III - dyskinesia impact on part III ratings - B	-0.406883387496585	0.615	-0.525057809879424	0.541
Backward	Stride Velocity	UPDRS III - facial expression score	-0.110701938714543	0.569	-0.0117632498432377	0.434
Backward	Stride Velocity	UPDRS III - finger tapping	-0.289471614755322	0.696	-0.0822927251593479	0.725
Backward	Stride Velocity	UPDRS III - FOG score	-0.5600588008749	0.235
Backward	Stride Velocity	UPDRS III - gait score	-0.323329333838828	0.514	-0.12280143706392	0.537
Backward	Stride Velocity	UPDRS III - hands movements	-0.375962903050355	0.237	-0.207877964982133	0.581
Backward	Stride Velocity	UPDRS III - kinetic tremor of the hands	-0.21571193411538	0.755	-0.209164444647577	0.806
Backward	Stride Velocity	UPDRS III - leg agility	-0.423532115224229	0.441	-0.247152586964202	0.768
Backward	Stride Velocity	UPDRS III - postural stability score	-0.157988107019499	0.289	0.0526611656930854	0.23
Backward	Stride Velocity	UPDRS III - postural tremor of the hands	0.509620238338684	0.163	0.443180662988954	0.323
Backward	Stride Velocity	UPDRS III - posture score	-0.278162359821283	0.693	-0.0445751928667794	0.887
Backward	Stride Velocity	UPDRS III - pronation-supination movements of hands	-0.474741428105721	0.211	-0.291405678064568	0.516
Backward	Stride Velocity	UPDRS III - rest tremor amplitude	0.374815102118029	0.787	0.34466243546213	0.815
Backward	Stride Velocity	UPDRS III - rigidity	0.0485285302583924	0.866391004923032	-0.0109939378522934	0.999385991029391
Backward	Stride Velocity	UPDRS III - speech score	-0.175102183088121	0.603	-0.208739770743599	0.331
Backward	Stride Velocity	UPDRS III - toe tapping	-0.146364926228103	0.271	0.113456116069237	0.5
Backward	Stride Velocity	UPDRS III - total score	-0.203221726041335	0.463141810113394	-0.0658770177992845	0.899896041373361
Backward	Stride Velocity	vital height	0.196638842505403	0.457003838480122	0.0405249782438662	0.98500887173273
Backward	Stride Velocity	vital weight	0.177008762311999	0.527341592631708	0.0783204189123477	0.884947825971988
Backward	Swing Duration	Age	-0.00275559626522369	0.914752875551046	0.0296049586108319	0.662301977956503
Backward	Swing Duration	BMI	-0.533507890923305	0.0193623818312947	-0.374905982066622	0.176934988333886
Backward	Swing Duration	Disease duration	0.239786678024851	0.328838497385823	-0.22293002606342	0.287778954794055
Backward	Swing Duration	Foot length	-0.453444205411429	0.0962251402594612	-0.0930424805701721	0.886541533537846
Backward	Swing Duration	Hoehn and Yahr score (as categorical variable)	0.117824466717279	0.486	-0.110261300904647	0.584
Backward	Swing Duration	Hoehn and Yahr score (as continuous variable)	0.130199407124099	0.540309847585089	-0.179435197224647	0.597086690222698
Backward	Swing Duration	Hoehn and Yahr score category 1-2	-0.125846542490951	0.669	0.0106951694838505	0.973
Backward	Swing Duration	Hoehn and Yahr score category 3-4	0.125846542490951	0.669	-0.0106951694838505	0.973
Backward	Swing Duration	MDS-UPDRS III score > 32	0.366963980157606	0.217	0.0935561656142387	0.782
Backward	Swing Duration	MDS-UPDRS III score ≤ 32	-0.366963980157606	0.217	-0.0935561656142387	0.782
Backward	Swing Duration	PIGD score	0.512070883604023	0.01872307495195	0.0908904380365284	0.69078074431676
Backward	Swing Duration	Sex	0.315827078048654	0.272	-0.28993595259839	0.374
Backward	Swing Duration	Tremor score	-0.155588828180814	0.471930258999844	-0.0948187432746167	0.622065587431319
Backward	Swing Duration	UPDRS III - 3.C1	-0.251504228961606	0.284776065199457	-0.277143713796018	0.281512345574349
Backward	Swing Duration	UPDRS III - 3b	0.418647465350088	0.425	0.399465206563126	0.46
Backward	Swing Duration	UPDRS III - arising from chair score	0.247563280059303	0.194	-0.00683620220146504	0.873
Backward	Swing Duration	UPDRS III - body bradykinesia score	0.182378231776052	0.525	0.200119254697114	0.524
Backward	Swing Duration	UPDRS III - constancy of rest tremor	0.334569089452888	0.013	0.302522695207785	0.039
Backward	Swing Duration	UPDRS III - dyskinesia impact on part III ratings - A	0.294497604225392	0.396	-0.170049396940883	0.665
Backward	Swing Duration	UPDRS III - dyskinesia impact on part III ratings - B	0.654776994260684	0.176	1	0.086
Backward	Swing Duration	UPDRS III - facial expression score	0.336295262370359	0.24	0.0607995973326154	0.788
Backward	Swing Duration	UPDRS III - finger tapping	0.345255128430138	0.357	0.0118989311348686	0.742
Backward	Swing Duration	UPDRS III - FOG score	0.960582847799463	0.008
Backward	Swing Duration	UPDRS III - gait score	0.483228248086691	0.006	-0.00646844531983791	0.596
Backward	Swing Duration	UPDRS III - hands movements	0.553452828180426	0.065	0.332407776800732	0.577
Backward	Swing Duration	UPDRS III - kinetic tremor of the hands	0.437646782743294	0.007	0.206248378003413	0.445
Backward	Swing Duration	UPDRS III - leg agility	0.471911558350571	0.037	0.0804947038393443	0.689
Backward	Swing Duration	UPDRS III - postural stability score	0.546608143243066	0.095	0.262519086022795	0.053
Backward	Swing Duration	UPDRS III - postural tremor of the hands	-0.349129972472919	0.522	-0.224663617362563	0.597
Backward	Swing Duration	UPDRS III - posture score	0.471375962368574	0.243	0.118742728730504	0.832
Backward	Swing Duration	UPDRS III - pronation-supination movements of hands	0.358336400804393	0.461	0.305934414829666	0.7
Backward	Swing Duration	UPDRS III - rest tremor amplitude	-0.141483361549447	0.517	-0.121655395094545	0.455
Backward	Swing Duration	UPDRS III - rigidity	0.156868144652242	0.443176027719915	0.374642605364993	0.143327760041502
Backward	Swing Duration	UPDRS III - speech score	0.240730595755424	0.305	0.18518283756059	0.735
Backward	Swing Duration	UPDRS III - toe tapping	0.415678096538068	0.085	0.000609674681539047	0.933
Backward	Swing Duration	UPDRS III - total score	0.363809069604739	0.121343766699929	0.18812544980762	0.52662078332018
Backward	Swing Duration	vital height	-0.41783561162823	0.12142444326035	0.131094151537792	0.537310543586965
Backward	Swing Duration	vital weight	-0.509098289458763	0.0365930299205055	-0.222888250218581	0.505424211972752
Backward	Swing Length	Age	-0.42150255543126	0.0248625380219751	-0.51362771298442	0.0114608214652507
Backward	Swing Length	BMI	-0.163004093693477	0.450082040073181	-0.0650806635254978	0.754763629337778
Backward	Swing Length	Disease duration	0.476353326379636	0.0150131118055365	0.353308257037138	0.0823746906538227
Backward	Swing Length	Foot length	0.0380249654996816	0.905166060190616	0.113453143169672	0.709918913594922
Backward	Swing Length	Hoehn and Yahr score (as categorical variable)	-0.178528204733937	0.14	-0.164606984362686	0.484
Backward	Swing Length	Hoehn and Yahr score (as continuous variable)	-0.187796405143671	0.350264542798388	-0.159183719295188	0.42742819622026
Backward	Swing Length	Hoehn and Yahr score category 1-2	0.512320619788703	0.07	0.447566066656397	0.149
Backward	Swing Length	Hoehn and Yahr score category 3-4	-0.512320619788703	0.07	-0.447566066656397	0.149
Backward	Swing Length	MDS-UPDRS III score > 32	-0.113058092325519	0.709	0.011807353654525	0.972
Backward	Swing Length	MDS-UPDRS III score ≤ 32	0.113058092325519	0.709	-0.011807353654525	0.972
Backward	Swing Length	PIGD score	0.0511864844319772	0.817428967546898	-0.100945090875463	0.657356891971764
Backward	Swing Length	Sex	0.0423228332917349	0.885	-0.230435315046932	0.482
Backward	Swing Length	Tremor score	0.075002955951291	0.651792387883784	0.146710373233349	0.471006028620328
Backward	Swing Length	UPDRS III - 3.C1	0.104804848096747	0.660127885475371	-0.0735754476012432	0.778992224526015
Backward	Swing Length	UPDRS III - 3b	-0.302022429127278	0.566	-0.414045225035982	0.444
Backward	Swing Length	UPDRS III - arising from chair score	-0.189868912320922	0.649	-0.266493257268017	0.417
Backward	Swing Length	UPDRS III - body bradykinesia score	0.00619567262777417	1	-0.0974984332516098	0.762
Backward	Swing Length	UPDRS III - constancy of rest tremor	0.0700229952987841	0.961	0.0663186614601814	0.984
Backward	Swing Length	UPDRS III - dyskinesia impact on part III ratings - A	0.151049887165725	0.666	0.0881899108731079	0.823
Backward	Swing Length	UPDRS III - dyskinesia impact on part III ratings - B	-0.00241012385223	0.992	0.0568715072610808	0.926
Backward	Swing Length	UPDRS III - facial expression score	0.17811975974272	0.514	0.0817339416883804	0.393
Backward	Swing Length	UPDRS III - finger tapping	-0.118976450384783	0.848	-0.10616031886274	0.784
Backward	Swing Length	UPDRS III - FOG score	0.162861904091659	0.076
Backward	Swing Length	UPDRS III - gait score	0.0584694660862292	0.646	-0.182835290472706	0.532
Backward	Swing Length	UPDRS III - hands movements	-0.166260259680467	0.47	-0.112415189346344	0.702
Backward	Swing Length	UPDRS III - kinetic tremor of the hands	-0.111804642645191	0.785	-0.258811910965983	0.807
Backward	Swing Length	UPDRS III - leg agility	-0.16480830676241	0.672	-0.22579932197882	0.843
Backward	Swing Length	UPDRS III - postural stability score	0.166562005398784	0.522	0.040719124518732	0.609
Backward	Swing Length	UPDRS III - postural tremor of the hands	0.113875946218459	0.937	0.233802377705732	0.759
Backward	Swing Length	UPDRS III - posture score	0.118025322837356	0.943	-0.0318161644297218	0.992
Backward	Swing Length	UPDRS III - pronation-supination movements of hands	-0.373749232113588	0.23	-0.277319596652304	0.653
Backward	Swing Length	UPDRS III - rest tremor amplitude	0.167297960835642	0.927	0.250706585434777	0.875
Backward	Swing Length	UPDRS III - rigidity	0.0374757081310169	0.801924248625728	0.0875827912417372	0.665112697882315
Backward	Swing Length	UPDRS III - speech score	0.0331617607703576	0.997	-0.158131929941072	0.626
Backward	Swing Length	UPDRS III - toe tapping	0.0661966047511871	0.451	0.187847741775931	0.295
Backward	Swing Length	UPDRS III - total score	-0.0674315711996357	0.877626866260044	-0.0579999223357854	0.917301572734696
Backward	Swing Length	vital height	-0.183319002946729	0.447911438806381	0.00290122113639118	0.992750357588739
Backward	Swing Length	vital weight	-0.18595902997823	0.406525893545731	-0.052104365264341	0.807555695122037
Backward	Swing Velocity	Age	-0.447898497866768	0.0187289357365232	-0.486794921578089	0.0175236498444598
Backward	Swing Velocity	BMI	0.0404059935109672	0.931083724287459	0.0550975681390162	0.886047183602235
Backward	Swing Velocity	Disease duration	0.266724775551939	0.154507114998294	0.23995926716682	0.208288018390444
Backward	Swing Velocity	Foot length	0.195365447701884	0.483901413121292	0.139978753041281	0.64754532742176
Backward	Swing Velocity	Hoehn and Yahr score (as categorical variable)	-0.15646632548848	0.436	-0.0768331986901929	0.738
Backward	Swing Velocity	Hoehn and Yahr score (as continuous variable)	-0.160793313870209	0.414284439143351	-0.0493278019983735	0.713260384579409
Backward	Swing Velocity	Hoehn and Yahr score category 1-2	0.410517896982283	0.153	0.285554130182564	0.367
Backward	Swing Velocity	Hoehn and Yahr score category 3-4	-0.410517896982283	0.153	-0.285554130182564	0.367
Backward	Swing Velocity	MDS-UPDRS III score > 32	-0.0143185082750288	0.962	0.207018574761055	0.538
Backward	Swing Velocity	MDS-UPDRS III score ≤ 32	0.0143185082750288	0.962	-0.207018574761055	0.538
Backward	Swing Velocity	PIGD score	-0.0964765005547203	0.700007974355731	-0.0585574921886469	0.779187232694887
Backward	Swing Velocity	Sex	-0.166567979503069	0.567	-0.233446490584057	0.476
Backward	Swing Velocity	Tremor score	0.227637390020616	0.273481311578076	0.253148363860431	0.258722481113236
Backward	Swing Velocity	UPDRS III - 3.C1	0.097598634860928	0.682283028150663	-0.0465946341904544	0.859055445913879
Backward	Swing Velocity	UPDRS III - 3b	-0.401094344581186	0.445	-0.413185954927875	0.445
Backward	Swing Velocity	UPDRS III - arising from chair score	-0.293533158160209	0.36	-0.26995832059761	0.476
Backward	Swing Velocity	UPDRS III - body bradykinesia score	-0.0996099230175657	0.962	-0.157428339447251	0.787
Backward	Swing Velocity	UPDRS III - constancy of rest tremor	-0.0666046929425887	0.876	-0.0562088566853111	0.892
Backward	Swing Velocity	UPDRS III - dyskinesia impact on part III ratings - A	-0.0277516804058654	0.937	0.0059553994153826	0.988
Backward	Swing Velocity	UPDRS III - dyskinesia impact on part III ratings - B	-0.182620859824582	0.772	-0.188666893370652	0.788
Backward	Swing Velocity	UPDRS III - facial expression score	0.0538110307923428	0.194	0.0649366554439272	0.182
Backward	Swing Velocity	UPDRS III - finger tapping	-0.13116589828879	0.778	0.00194518219871459	0.761
Backward	Swing Velocity	UPDRS III - FOG score	-0.159967486809022	0.285
Backward	Swing Velocity	UPDRS III - gait score	0.0129468231999867	0.824	0.033639449021677	0.627
Backward	Swing Velocity	UPDRS III - hands movements	-0.217584066689709	0.202	-0.0584342740233604	0.28
Backward	Swing Velocity	UPDRS III - kinetic tremor of the hands	-0.237695438503106	0.922	-0.263576490184267	0.795
Backward	Swing Velocity	UPDRS III - leg agility	-0.23046256154966	0.636	-0.136048075982754	0.733
Backward	Swing Velocity	UPDRS III - postural stability score	0.00161415992700893	0.896	0.0140631844967765	0.831
Backward	Swing Velocity	UPDRS III - postural tremor of the hands	0.340142151484705	0.209	0.366143064209748	0.179
Backward	Swing Velocity	UPDRS III - posture score	-0.0302837020947512	0.997	-0.0257575665148064	0.992
Backward	Swing Velocity	UPDRS III - pronation-supination movements of hands	-0.282904581326738	0.317	-0.119018056479892	0.659
Backward	Swing Velocity	UPDRS III - rest tremor amplitude	0.342339608695129	0.465	0.376588986765259	0.42
Backward	Swing Velocity	UPDRS III - rigidity	0.107148272612144	0.612823029114802	0.113093952756383	0.604772648608338
Backward	Swing Velocity	UPDRS III - speech score	-0.119654603497224	0.919	-0.226509988707275	0.593
Backward	Swing Velocity	UPDRS III - toe tapping	0.0779732748873673	0.15	0.328175256440309	0.099
Backward	Swing Velocity	UPDRS III - total score	-0.0728239794091323	0.856955325543633	0.0188035601095471	0.858929050256118
Backward	Swing Velocity	vital height	-0.0669573572725112	0.742030334636018	-0.0996909180672439	0.732327760570296
Backward	Swing Velocity	vital weight	-0.0100397722238391	0.897130020299315	-0.00613678039570069	0.937192980251873
Backward	walking ratio	Age	-0.593363552571766	0.000577912276202852	-0.663239325375206	0.00120745328567118
Backward	walking ratio	BMI	-0.194950639212525	0.384215795109888	-0.124081603035546	0.573809726439651
Backward	walking ratio	Disease duration	0.348302732217641	0.0830975052480527	0.18914748707634	0.315198844827496
Backward	walking ratio	Foot length	0.051053745141784	0.845731940017178	0.0819294749004061	0.837543889269946
Backward	walking ratio	Hoehn and Yahr score (as categorical variable)	-0.283391810893233	0.171	-0.27299842916028	0.451
Backward	walking ratio	Hoehn and Yahr score (as continuous variable)	-0.29807332969103	0.120847712906373	-0.302492708430946	0.179921199059628
Backward	walking ratio	Hoehn and Yahr score category 1-2	0.607245010637876	0.024	0.519421250806086	0.09
Backward	walking ratio	Hoehn and Yahr score category 3-4	-0.607245010637876	0.024	-0.519421250806086	0.09
Backward	walking ratio	MDS-UPDRS III score > 32	-0.0540417518664961	0.855	-0.0126914945822593	0.97
Backward	walking ratio	MDS-UPDRS III score ≤ 32	0.0540417518664961	0.855	0.0126914945822593	0.97
Backward	walking ratio	PIGD score	-0.0577468594609883	0.557631824405336	-0.175648530316049	0.466287289771848
Backward	walking ratio	Sex	0.0578710897312301	0.839	-0.164258004137022	0.617
Backward	walking ratio	Tremor score	0.0697141410269926	0.560494068303991	0.102233470332472	0.595380923074875
Backward	walking ratio	UPDRS III - 3.C1	-0.0275224418915687	0.9941887216761	-0.185198048860246	0.476699173913859
Backward	walking ratio	UPDRS III - 3b	-0.293512002737503	0.567	-0.327999423664423	0.546
Backward	walking ratio	UPDRS III - arising from chair score	-0.302575776386719	0.386	-0.371741163519913	0.206
Backward	walking ratio	UPDRS III - body bradykinesia score	0.0361261302093117	0.938	-0.0577879203418464	0.724
Backward	walking ratio	UPDRS III - constancy of rest tremor	0.114366118666594	0.885	0.0465701420369834	0.991
Backward	walking ratio	UPDRS III - dyskinesia impact on part III ratings - A	0.217084917390661	0.523	0.11724768955303	0.766
Backward	walking ratio	UPDRS III - dyskinesia impact on part III ratings - B	-0.103821467179068	0.976	-0.130807164315753	0.92
Backward	walking ratio	UPDRS III - facial expression score	0.0264954460322518	0.994	-0.0685351336875256	0.73
Backward	walking ratio	UPDRS III - finger tapping	-0.226881603190503	0.898	-0.217736619699812	0.803
Backward	walking ratio	UPDRS III - FOG score	-0.085738021868375	0.953
Backward	walking ratio	UPDRS III - gait score	-0.184225164444725	0.228	-0.323080700942405	0.102
Backward	walking ratio	UPDRS III - hands movements	-0.191876419484213	0.33	-0.184940330936126	0.822
Backward	walking ratio	UPDRS III - kinetic tremor of the hands	-0.103346011000824	0.83	-0.302776158178948	0.714
Backward	walking ratio	UPDRS III - leg agility	-0.275260529911205	0.389	-0.331847950217305	0.622
Backward	walking ratio	UPDRS III - postural stability score	0.0812415001599816	0.481	0.0978709221137154	0.311
Backward	walking ratio	UPDRS III - postural tremor of the hands	0.201830687786579	0.823	0.228219187210079	0.766
Backward	walking ratio	UPDRS III - posture score	-0.14585230004088	0.902	-0.136710703127543	0.912
Backward	walking ratio	UPDRS III - pronation-supination movements of hands	-0.413838224227872	0.168	-0.269507758250264	0.393
Backward	walking ratio	UPDRS III - rest tremor amplitude	0.164933277383283	0.871	0.152637250961978	0.922
Backward	walking ratio	UPDRS III - rigidity	0.0113084171297123	0.939390134546793	0.0120386346770522	0.92419665450569
Backward	walking ratio	UPDRS III - speech score	-0.0373064897615536	0.988	-0.17870494370744	0.574
Backward	walking ratio	UPDRS III - toe tapping	-0.0544139741033163	0.508	-0.0341735839096792	0.663
Backward	walking ratio	UPDRS III - total score	-0.136730636382783	0.635674897439737	-0.137000469057466	0.67092058723027
Backward	walking ratio	vital height	-0.0366976163440678	0.970814710281955	0.145106296577161	0.671287048330789
Backward	walking ratio	vital weight	-0.14905928241356	0.560824139511007	-0.0413928695056799	0.806905406097804
Forward	Stance Duration	Age	0.0296412790003185	0.852753840951436	0.0265416578077111	0.847173316588735
Forward	Stance Duration	BMI	0.0533894166074756	0.802770699280213	0.043270157979817	0.818287938379192
Forward	Stance Duration	Disease duration	-0.290233861193185	0.428681673293139	-0.334793905329903	0.38343192857584
Forward	Stance Duration	Foot length	0.0537465719586805	0.869325343001664	0.0435186984221176	0.892386322928313
Forward	Stance Duration	Hoehn and Yahr score (as categorical variable)	-0.180955408048995	0.708	-0.186450076392296	0.721
Forward	Stance Duration	Hoehn and Yahr score (as continuous variable)	-0.251361600924765	0.385953919087735	-0.26723062503072	0.383193309510903
Forward	Stance Duration	Hoehn and Yahr score category 1-2	0.261026272124061	0.413	0.258704786626245	0.43
Forward	Stance Duration	Hoehn and Yahr score category 3-4	-0.261026272124061	0.413	-0.258704786626245	0.43
Forward	Stance Duration	MDS-UPDRS III score > 32	0.209839197528953	0.524	0.246026228624479	0.477
Forward	Stance Duration	MDS-UPDRS III score ≤ 32	-0.209839197528953	0.524	-0.246026228624479	0.477
Forward	Stance Duration	PIGD score	0.179095499572321	0.448372663967985	0.281957331853204	0.335553341876658
Forward	Stance Duration	Sex	-0.188155170151414	0.551	-0.197802841804794	0.559
Forward	Stance Duration	Tremor score	-0.0755618981437918	0.833122612434361	-0.0752181785641885	0.840651225040673
Forward	Stance Duration	UPDRS III - 3.C1	-0.288153441034543	0.279127134550934	-0.315497581294835	0.25201429332183
Forward	Stance Duration	UPDRS III - arising from chair score	0.19640962011639	0.513	0.221286751487894	0.456
Forward	Stance Duration	UPDRS III - body bradykinesia score	0.51220730624183	0.158	0.525833093349772	0.176
Forward	Stance Duration	UPDRS III - constancy of rest tremor	0.331712363843816	0.368	0.395593164530196	0.303
Forward	Stance Duration	UPDRS III - dyskinesia impact on part III ratings - A	0.0291691046143305	0.939	0.076441026771897	0.851
Forward	Stance Duration	UPDRS III - dyskinesia impact on part III ratings - B	0.295474790489097	0.671	0.27675839255734	0.598
Forward	Stance Duration	UPDRS III - facial expression score	0.0321094037687149	0.899	0.0395098615122105	0.895
Forward	Stance Duration	UPDRS III - finger tapping	-0.0522504711022592	0.596	-0.0477232908648142	0.469
Forward	Stance Duration	UPDRS III - FOG score	-0.0358703876593292	0.925
Forward	Stance Duration	UPDRS III - gait score	0.0444690681929235	0.613	0.0650077579558973	0.622
Forward	Stance Duration	UPDRS III - hands movements	0.16366835318234	0.676	0.226826391373469	0.584
Forward	Stance Duration	UPDRS III - kinetic tremor of the hands	0.309406882916344	0.584	0.403709250071923	0.309
Forward	Stance Duration	UPDRS III - leg agility	0.180308973042325	0.627	0.233321965475623	0.656
Forward	Stance Duration	UPDRS III - postural stability score	0.369166926904788	0.385	0.446782621827071	0.403
Forward	Stance Duration	UPDRS III - postural tremor of the hands	-0.0406082310141469	0.555	-0.0428107333687793	0.584
Forward	Stance Duration	UPDRS III - posture score	0.216471840277856	0.774	0.265850092155899	0.773
Forward	Stance Duration	UPDRS III - pronation-supination movements of hands	0.0936119088109386	0.969	0.102631549424899	0.973
Forward	Stance Duration	UPDRS III - rest tremor amplitude	-0.0730986268618209	0.566	-0.0683649155987826	0.477
Forward	Stance Duration	UPDRS III - rigidity	0.222891446204969	0.339408054993717	0.225946055581058	0.35024328712367
Forward	Stance Duration	UPDRS III - speech score	0.158426029259661	0.78	0.161525627111624	0.714
Forward	Stance Duration	UPDRS III - toe tapping	0.0273549939756148	0.797	0.050472327877046	0.715
Forward	Stance Duration	UPDRS III - total score	0.150762940920957	0.464025510897258	0.195629251699293	0.387504443477599
Forward	Stance Duration	vital height	0.195556299103559	0.541575020588677	0.211768931523178	0.529702508808537
Forward	Stance Duration	vital weight	0.143963908617238	0.60728287293219	0.152126532813632	0.594579940147794
Forward	Step Duration	Age	0.289585118298136	0.430701912775775	0.278098040251364	0.461908808209577
Forward	Step Duration	BMI	-0.413358246646259	0.0522690805656021	-0.586292927926314	0.0161836076556165
Forward	Step Duration	Disease duration	0.06866814372772	0.571435056538516	0.203470571158855	0.312254914139674
Forward	Step Duration	Foot length	0.16822776277921	0.492050796668905	0.0967524544213403	0.671929184433529
Forward	Step Duration	Hoehn and Yahr score (as categorical variable)	-0.129966398005287	0.909	-0.122766909026624	0.83
Forward	Step Duration	Hoehn and Yahr score (as continuous variable)	-0.120075204778304	0.476597072524309	-0.0515822813855046	0.531306262362294
Forward	Step Duration	Hoehn and Yahr score category 1-2	0.158343764810431	0.571	0.165670900667641	0.581
Forward	Step Duration	Hoehn and Yahr score category 3-4	-0.158343764810431	0.571	-0.165670900667641	0.581
Forward	Step Duration	MDS-UPDRS III score > 32	-0.186467951933181	0.516	-0.1583971794195	0.617
Forward	Step Duration	MDS-UPDRS III score ≤ 32	0.186467951933181	0.516	0.1583971794195	0.617
Forward	Step Duration	PIGD score	-0.0225064489278068	0.474159235386761	0.128674474279225	0.719073433917079
Forward	Step Duration	Sex	-0.236842024062699	0.39	-0.169470595561112	0.585
Forward	Step Duration	Tremor score	0.140563225145037	0.976617256945906	0.144450866178919	0.945949579748048
Forward	Step Duration	UPDRS III - 3.C1	-0.0444203622299508	0.570155603289772	-0.103564934991386	0.574253276881602
Forward	Step Duration	UPDRS III - 3b	0.242942720725164	0.628	0.26218315913895	0.608
Forward	Step Duration	UPDRS III - arising from chair score	-0.0904617125422201	0.948	-0.0554020322201065	0.906
Forward	Step Duration	UPDRS III - body bradykinesia score	0.0335260883482358	0.95	0.0901751484739244	0.817
Forward	Step Duration	UPDRS III - constancy of rest tremor	0.354285219487384	0.014	0.390612042333435	0.002
Forward	Step Duration	UPDRS III - dyskinesia impact on part III ratings - A	0.184067498296422	0.579	0.32849705516552	0.371
Forward	Step Duration	UPDRS III - dyskinesia impact on part III ratings - B	0.811762756025604	0.041	0.75170002499101	0.025
Forward	Step Duration	UPDRS III - facial expression score	0.235976091049534	0.518	0.325023923953034	0.328
Forward	Step Duration	UPDRS III - finger tapping	0.165161761307132	0.334	0.276210602530725	0.479
Forward	Step Duration	UPDRS III - FOG score	-0.223222965368607	0.772
Forward	Step Duration	UPDRS III - gait score	-0.180377364685979	0.759	-0.10954825573223	0.884
Forward	Step Duration	UPDRS III - hands movements	0.246510664953895	0.25	0.398347976754344	0.211
Forward	Step Duration	UPDRS III - kinetic tremor of the hands	0.273031801215725	0.627	0.368761512746417	0.525
Forward	Step Duration	UPDRS III - leg agility	-0.0243278730216857	0.664	0.0316433756212292	0.474
Forward	Step Duration	UPDRS III - postural stability score	-0.289080217984555	0.664	-0.24707399078749	0.801
Forward	Step Duration	UPDRS III - postural tremor of the hands	0.077780933217303	0.42	0.0371525252891522	0.539
Forward	Step Duration	UPDRS III - posture score	-0.00370941505054369	0.655	0.0848332616568339	0.596
Forward	Step Duration	UPDRS III - pronation-supination movements of hands	0.121858723917812	0.611	0.17132329899924	0.43
Forward	Step Duration	UPDRS III - rest tremor amplitude	0.00697525562539998	0.107	-0.0111232415100151	0.161
Forward	Step Duration	UPDRS III - rigidity	0.40144685950567	0.146462546956172	0.4199862083975	0.186520050976399
Forward	Step Duration	UPDRS III - speech score	0.323704035433159	0.303	0.410526053681195	0.2
Forward	Step Duration	UPDRS III - toe tapping	0.102911467281959	0.405	0.196885590404997	0.404
Forward	Step Duration	UPDRS III - total score	0.28217965262526	0.567703202329755	0.433772239939227	0.444206003476921
Forward	Step Duration	vital height	0.16495663490369	0.492595715649011	0.0937966165927112	0.688630214400405
Forward	Step Duration	vital weight	-0.25893345640637	0.235866460810708	-0.425639970590095	0.100837678149114
Forward	Step frequency	Age	-0.258567494136656	0.437497666954043	-0.252118496062047	0.510671047548706
Forward	Step frequency	BMI	0.482570065482512	0.058438938913995	0.615249648729507	0.0222091151794714
Forward	Step frequency	Disease duration	-0.0933207007828252	0.649892982211534	-0.176325595296575	0.370027905636989
Forward	Step frequency	Foot length	-0.101869930168407	0.532765906856376	-0.066753506649247	0.480026212062272
Forward	Step frequency	Hoehn and Yahr score (as categorical variable)	0.0562061829973945	0.982	0.0558649858745632	0.994
Forward	Step frequency	Hoehn and Yahr score (as continuous variable)	0.00369200585055751	0.759394259920087	-0.0402184826995608	0.776717264687375
Forward	Step frequency	Hoehn and Yahr score category 1-2	-0.0203498767303696	0.942	-0.039569154003949	0.896
Forward	Step frequency	Hoehn and Yahr score category 3-4	0.0203498767303696	0.942	0.039569154003949	0.896
Forward	Step frequency	MDS-UPDRS III score > 32	0.147682602206642	0.607	0.195146423580286	0.537
Forward	Step frequency	MDS-UPDRS III score ≤ 32	-0.147682602206642	0.607	-0.195146423580286	0.537
Forward	Step frequency	PIGD score	-0.00713952310470918	0.82131797371169	-0.0932021575348423	0.800209008118266
Forward	Step frequency	Sex	0.0775351664941264	0.78	0.126786552828067	0.683
Forward	Step frequency	Tremor score	0.124291084035517	0.779190004157817	0.123710665800394	0.824459864516687
Forward	Step frequency	UPDRS III - 3.C1	-0.0555431080826578	0.942319503664304	-0.0299084350208818	0.917247300859027
Forward	Step frequency	UPDRS III - 3b	-0.13069870391029	0.795	-0.121910239884447	0.812
Forward	Step frequency	UPDRS III - arising from chair score	-0.0121953696633015	0.927	-0.00164735823364562	0.935
Forward	Step frequency	UPDRS III - body bradykinesia score	-0.21659458376154	0.787	-0.193566779574618	0.852
Forward	Step frequency	UPDRS III - constancy of rest tremor	-0.401351664051792	0.049	-0.462528860758386	0.012
Forward	Step frequency	UPDRS III - dyskinesia impact on part III ratings - A	-0.299399655090211	0.364	-0.463176956178122	0.201
Forward	Step frequency	UPDRS III - dyskinesia impact on part III ratings - B	-0.602703481361007	0.081	-0.58067496392369	0.04
Forward	Step frequency	UPDRS III - facial expression score	-0.26514992168881	0.23	-0.277083147608386	0.236
Forward	Step frequency	UPDRS III - finger tapping	-0.231011567039742	0.462	-0.247059687571353	0.517
Forward	Step frequency	UPDRS III - FOG score	-0.0407321750224047	0.985
Forward	Step frequency	UPDRS III - gait score	0.183070019147023	0.85	0.206861959670359	0.842
Forward	Step frequency	UPDRS III - hands movements	-0.292265836358682	0.064	-0.363017352435305	0.069
Forward	Step frequency	UPDRS III - kinetic tremor of the hands	-0.30056910994538	0.705	-0.404111471708946	0.532
Forward	Step frequency	UPDRS III - leg agility	0.00880753692254761	0.549	0.0013900486804661	0.621
Forward	Step frequency	UPDRS III - postural stability score	0.101696323985748	0.786	0.105243754799601	0.864
Forward	Step frequency	UPDRS III - postural tremor of the hands	-0.0239688713414035	0.084	-0.0335843045520112	0.125
Forward	Step frequency	UPDRS III - posture score	-0.0443542707207509	0.765	-0.0630508348899341	0.841
Forward	Step frequency	UPDRS III - pronation-supination movements of hands	-0.149878937487316	0.394	-0.123489200263025	0.479
Forward	Step frequency	UPDRS III - rest tremor amplitude	0.0798818193116624	0.063	0.0601101321161839	0.091
Forward	Step frequency	UPDRS III - rigidity	-0.296691614783763	0.302980902062196	-0.304821589706485	0.26243686474064
Forward	Step frequency	UPDRS III - speech score	-0.40238732537073	0.257	-0.429883724012858	0.219
Forward	Step frequency	UPDRS III - toe tapping	0.00332863287798587	0.345	-0.00911912646614965	0.359
Forward	Step frequency	UPDRS III - total score	-0.189424704576103	0.606485918720292	-0.273780702209717	0.582134725677027
Forward	Step frequency	vital height	-0.224905426901855	0.215825428581717	-0.213551063931591	0.217405397323826
Forward	Step frequency	vital weight	0.271986434379632	0.39164472494289	0.38542789598372	0.263695479410041
Forward	Step Length	Age	-0.676514554045306	0.00261544161700344	-0.785435184573237	0.000798742958445953
Forward	Step Length	BMI	0.126455360937694	0.744806069637443	-0.0980729712879847	0.258697605597596
Forward	Step Length	Disease duration	-0.0609205110431124	0.902129930022523	0.228759834441343	0.689938084183552
Forward	Step Length	Foot length	0.0684929410642926	0.776485495274192	-0.192036861707268	0.393208680140274
Forward	Step Length	Hoehn and Yahr score (as categorical variable)	-0.338575363753456	0.075	-0.250798938797086	0.164
Forward	Step Length	Hoehn and Yahr score (as continuous variable)	-0.277683890089692	0.0539544329738033	-0.115367642448165	0.192641469212763
Forward	Step Length	Hoehn and Yahr score category 1-2	0.494492710646889	0.066	0.395506549927418	0.179
Forward	Step Length	Hoehn and Yahr score category 3-4	-0.494492710646889	0.066	-0.395506549927418	0.179
Forward	Step Length	MDS-UPDRS III score > 32	-0.475848699290492	0.087	-0.286127573329263	0.363
Forward	Step Length	MDS-UPDRS III score ≤ 32	0.475848699290492	0.087	0.286127573329263	0.363
Forward	Step Length	PIGD score	-0.641853718480444	0.000970248729871059	-0.555573092766586	0.00689311916255608
Forward	Step Length	Sex	-0.0830998563406875	0.765	0.164656593222351	0.596
Forward	Step Length	Tremor score	-0.0696547809837391	0.720087804239096	-0.0706066325380572	0.605407065050675
Forward	Step Length	UPDRS III - 3.C1	-0.0148331579005424	0.674655526111557	-0.164688583193213	0.870083688090724
Forward	Step Length	UPDRS III - 3b	-0.227728492665912	0.65	-0.18203343802622	0.723
Forward	Step Length	UPDRS III - arising from chair score	-0.77985829967559	0.000396	-0.776418646892417	0.006
Forward	Step Length	UPDRS III - body bradykinesia score	-0.370100509251472	0.408	-0.460336212233056	0.268
Forward	Step Length	UPDRS III - constancy of rest tremor	-0.26150961937355	0.697	-0.212826522979468	0.811
Forward	Step Length	UPDRS III - dyskinesia impact on part III ratings - A	-0.136189979681049	0.682	0.160409288258541	0.665
Forward	Step Length	UPDRS III - dyskinesia impact on part III ratings - B	-0.150937421185783	0.711	-0.216267818553289	0.901
Forward	Step Length	UPDRS III - facial expression score	-0.388186823603959	0.234	-0.317251907921882	0.439
Forward	Step Length	UPDRS III - finger tapping	-0.49341802808797	0.189	-0.326614105558933	0.444
Forward	Step Length	UPDRS III - FOG score	-0.557760839372917	0.123
Forward	Step Length	UPDRS III - gait score	-0.651629608325734	0.003	-0.605278897392386	0.01
Forward	Step Length	UPDRS III - hands movements	-0.50387483054233	0.093	-0.299767643233005	0.269
Forward	Step Length	UPDRS III - kinetic tremor of the hands	-0.478782993053267	0.315	-0.395986425968805	0.515
Forward	Step Length	UPDRS III - leg agility	-0.853002124476963	0.003	-0.814633117168378	0.033
Forward	Step Length	UPDRS III - postural stability score	-0.430892944222126	0.088	-0.341642217212924	0.123
Forward	Step Length	UPDRS III - postural tremor of the hands	-0.0269244335432093	0.909	-0.11882482549074	0.899
Forward	Step Length	UPDRS III - posture score	-0.634082773278409	0.012	-0.587284411639067	0.037
Forward	Step Length	UPDRS III - pronation-supination movements of hands	-0.462730561028311	0.004	-0.3273536902281	0.026
Forward	Step Length	UPDRS III - rest tremor amplitude	-0.153904852113137	0.905	-0.187042129419444	0.975
Forward	Step Length	UPDRS III - rigidity	0.0223705567323611	0.680541804836051	0.056278904094423	0.588526885638529
Forward	Step Length	UPDRS III - speech score	-0.165304583956139	0.612	-0.202008383998528	0.857
Forward	Step Length	UPDRS III - toe tapping	-0.575952786525129	0.072	-0.439199158432483	0.241
Forward	Step Length	UPDRS III - total score	-0.470381849314649	0.0144333317041339	-0.337280156728976	0.0716808190247387
Forward	Step Length	vital height	0.243097482364956	0.308110043691958	0.038795905390927	0.749703828065103
Forward	Step Length	vital weight	0.16660831176695	0.935335192970225	-0.0709956893273345	0.450817626444354
Forward	Step Velocity	Age	-0.62230253433242	0.00928428139475068	-0.71655868084007	0.00432491036146909
Forward	Step Velocity	BMI	0.229203758911501	0.978752819649225	0.0460506335157864	0.553903761476984
Forward	Step Velocity	Disease duration	-0.152011654431331	0.750055130880138	0.0887263563310602	0.977217572943059
Forward	Step Velocity	Foot length	-0.0467661649986642	0.924847498836939	-0.323275457667223	0.146996906824149
Forward	Step Velocity	Hoehn and Yahr score (as categorical variable)	-0.287028027159546	0.085	-0.209497371087774	0.166
Forward	Step Velocity	Hoehn and Yahr score (as continuous variable)	-0.243252997810545	0.10691396465677	-0.0845519941627235	0.280088985313207
Forward	Step Velocity	Hoehn and Yahr score category 1-2	0.468133993302148	0.083	0.385083693244192	0.191
Forward	Step Velocity	Hoehn and Yahr score category 3-4	-0.468133993302148	0.083	-0.385083693244192	0.191
Forward	Step Velocity	MDS-UPDRS III score > 32	-0.456201941716384	0.102	-0.250815724979492	0.426
Forward	Step Velocity	MDS-UPDRS III score ≤ 32	0.456201941716384	0.102	0.250815724979492	0.426
Forward	Step Velocity	PIGD score	-0.659745518288719	0.000422650264585878	-0.600068829860102	0.00499031597657762
Forward	Step Velocity	Sex	0.00814352353002016	0.977	0.379618189986051	0.213
Forward	Step Velocity	Tremor score	0.104796909510747	0.919855018191906	0.117991433690941	0.7256299473832
Forward	Step Velocity	UPDRS III - 3.C1	0.00360899620433239	0.83446295306905	-0.134070584425077	0.81239219799099
Forward	Step Velocity	UPDRS III - 3b	-0.0992039114809388	0.843	-0.0306073344343352	0.952
Forward	Step Velocity	UPDRS III - arising from chair score	-0.760757924452847	0.002	-0.751620576347927	0.021
Forward	Step Velocity	UPDRS III - body bradykinesia score	-0.465308701085197	0.274	-0.49897422986514	0.314
Forward	Step Velocity	UPDRS III - constancy of rest tremor	-0.277844863883408	0.684	-0.278137894090382	0.718
Forward	Step Velocity	UPDRS III - dyskinesia impact on part III ratings - A	-0.11667086158308	0.726	0.126683494557816	0.732
Forward	Step Velocity	UPDRS III - dyskinesia impact on part III ratings - B	-0.220692138428499	0.713	-0.313976965290278	0.802
Forward	Step Velocity	UPDRS III - facial expression score	-0.489932259868489	0.057	-0.40609782881871	0.172
Forward	Step Velocity	UPDRS III - finger tapping	-0.528639173267184	0.069	-0.347928145088831	0.334
Forward	Step Velocity	UPDRS III - FOG score	-0.664043053514744	0.078
Forward	Step Velocity	UPDRS III - gait score	-0.584359173920439	0.021	-0.494883226121816	0.052
Forward	Step Velocity	UPDRS III - hands movements	-0.534750273930648	0.081	-0.347991853883346	0.215
Forward	Step Velocity	UPDRS III - kinetic tremor of the hands	-0.473610038112218	0.399	-0.449855593887036	0.469
Forward	Step Velocity	UPDRS III - leg agility	-0.766591346513946	0.009	-0.733500346020096	0.074
Forward	Step Velocity	UPDRS III - postural stability score	-0.548894442200719	0.083	-0.476430653636593	0.173
Forward	Step Velocity	UPDRS III - postural tremor of the hands	0.022790658258958	0.806	-0.0926912610018933	0.797
Forward	Step Velocity	UPDRS III - posture score	-0.690677445786768	0.003	-0.648931670042558	0.008
Forward	Step Velocity	UPDRS III - pronation-supination movements of hands	-0.401845002112824	0.011	-0.228311507305185	0.069
Forward	Step Velocity	UPDRS III - rest tremor amplitude	-0.0722655484997269	0.691	-0.13069680029968	0.823
Forward	Step Velocity	UPDRS III - rigidity	-0.0797863168711331	0.563611569621767	-0.0564884753644466	0.364417795563087
Forward	Step Velocity	UPDRS III - speech score	-0.35971860594254	0.299	-0.392088677925537	0.511
Forward	Step Velocity	UPDRS III - toe tapping	-0.431566214025326	0.042	-0.267907391536656	0.158
Forward	Step Velocity	UPDRS III - total score	-0.456028318908153	0.0165591133276304	-0.330048586139141	0.069028614215791
Forward	Step Velocity	vital height	0.0275919916029095	0.910927151524605	-0.222306570628222	0.430239027861412
Forward	Step Velocity	vital weight	0.144750897365659	0.951978551611797	-0.0830220953290459	0.377624257626525
Forward	Stride Duration	Age	0.160336752643597	0.495841010251556	0.185993223789454	0.572915571553744
Forward	Stride Duration	BMI	-0.316394719376185	0.651310065224181	-0.252527530253465	0.691432781540567
Forward	Stride Duration	Disease duration	0.241073540647318	0.732748795514885	0.154240991635763	0.638352000765576
Forward	Stride Duration	Foot length	0.123179312368154	0.552191887318404	0.284886813761844	0.101319258820146
Forward	Stride Duration	Hoehn and Yahr score (as categorical variable)	0.062662901642535	0.738	0.0362441892467145	0.461
Forward	Stride Duration	Hoehn and Yahr score (as continuous variable)	0.126907799429496	0.732685457888397	0.0378501853727672	0.854114424765402
Forward	Stride Duration	Hoehn and Yahr score category 1-2	-0.175683939047324	0.529	-0.15046847235277	0.617
Forward	Stride Duration	Hoehn and Yahr score category 3-4	0.175683939047324	0.529	0.15046847235277	0.617
Forward	Stride Duration	MDS-UPDRS III score > 32	0.278795664538697	0.328	0.150336366126518	0.635
Forward	Stride Duration	MDS-UPDRS III score ≤ 32	-0.278795664538697	0.328	-0.150336366126518	0.635
Forward	Stride Duration	PIGD score	0.374369290540758	0.0636823000326576	0.332205336398644	0.254909762325342
Forward	Stride Duration	Sex	-0.138949396154638	0.616	-0.569656045536271	0.055
Forward	Stride Duration	Tremor score	-0.294644755372499	0.86531223522325	-0.303459375662043	0.875461166300435
Forward	Stride Duration	UPDRS III - 3.C1	-0.0664758835196048	0.776184235358547	-0.000932880244171623	0.831708933307526
Forward	Stride Duration	UPDRS III - 3b	-0.211913149590064	0.673	-0.302314475347619	0.554
Forward	Stride Duration	UPDRS III - arising from chair score	0.344933244541426	0.53	0.279532096555642	0.771
Forward	Stride Duration	UPDRS III - body bradykinesia score	0.446889616624212	0.392	0.317604747966235	0.712
Forward	Stride Duration	UPDRS III - constancy of rest tremor	0.211307025664696	0.803	0.29706563693937	0.701
Forward	Stride Duration	UPDRS III - dyskinesia impact on part III ratings - A	0.124640838434824	0.708	0.13314955453697	0.719
Forward	Stride Duration	UPDRS III - dyskinesia impact on part III ratings - B	0.0756704304805712	0.897	0.158034898092587	0.828
Forward	Stride Duration	UPDRS III - facial expression score	0.379631393931203	0.158	0.259533394255456	0.425
Forward	Stride Duration	UPDRS III - finger tapping	0.425420646692764	0.07	0.30594120223155	0.199
Forward	Stride Duration	UPDRS III - FOG score	0.586957102786354	0.18
Forward	Stride Duration	UPDRS III - gait score	0.231864708330637	0.785	0.0693565870008872	0.965
Forward	Stride Duration	UPDRS III - hands movements	0.378800468633551	0.375	0.311581717705132	0.384
Forward	Stride Duration	UPDRS III - kinetic tremor of the hands	0.274183312913506	0.824	0.353037619398343	0.533
Forward	Stride Duration	UPDRS III - leg agility	0.242783857576529	0.498	0.192772964975448	0.702
Forward	Stride Duration	UPDRS III - postural stability score	0.462585979114028	0.102	0.401199596881746	0.408
Forward	Stride Duration	UPDRS III - postural tremor of the hands	0.00699119318593085	0.263	0.129209685057502	0.24
Forward	Stride Duration	UPDRS III - posture score	0.375934689638385	0.369	0.284949435789618	0.651
Forward	Stride Duration	UPDRS III - pronation-supination movements of hands	0.224667303300674	0.744	0.0953203564011533	0.975
Forward	Stride Duration	UPDRS III - rest tremor amplitude	-0.0443831326735838	0.405	0.0407975659954536	0.462
Forward	Stride Duration	UPDRS III - rigidity	0.218977704577093	0.633301323477819	0.208962325354167	0.317924134078101
Forward	Stride Duration	UPDRS III - speech score	0.470134310884674	0.246	0.419215826855168	0.402
Forward	Stride Duration	UPDRS III - toe tapping	0.0306867522674107	0.221	-0.0908253277328537	0.197
Forward	Stride Duration	UPDRS III - total score	0.289345690967506	0.226392972411603	0.219910049771021	0.341723626606077
Forward	Stride Duration	vital height	0.264420160075205	0.164723693519713	0.452156031737771	0.0170060887886452
Forward	Stride Duration	vital weight	-0.0949048320549833	0.7296106296652	0.0221863990962277	0.435393872197685
Forward	Stride Length	Age	-0.679854533746885	0.0052057068322533	-0.776095624121824	0.001960481102254
Forward	Stride Length	BMI	0.111469909566359	0.790768231730705	-0.0975361393383469	0.321422637506572
Forward	Stride Length	Disease duration	-0.0780967922546834	0.859679751652133	0.181417966052362	0.845550757264895
Forward	Stride Length	Foot length	-0.0170130547997775	0.865835380532847	-0.279694841013861	0.295157389656717
Forward	Stride Length	Hoehn and Yahr score (as categorical variable)	-0.347188501045124	0.086	-0.266711125219174	0.152
Forward	Stride Length	Hoehn and Yahr score (as continuous variable)	-0.305598203025363	0.0475714330563011	-0.163626442681083	0.164511254985166
Forward	Stride Length	Hoehn and Yahr score category 1-2	0.533024631826175	0.046	0.44062278096207	0.131
Forward	Stride Length	Hoehn and Yahr score category 3-4	-0.533024631826175	0.046	-0.44062278096207	0.131
Forward	Stride Length	MDS-UPDRS III score > 32	-0.468182249751145	0.093	-0.263187048865953	0.403
Forward	Stride Length	MDS-UPDRS III score ≤ 32	0.468182249751145	0.093	0.263187048865953	0.403
Forward	Stride Length	PIGD score	-0.632300487635157	0.00121266133564846	-0.563854437901382	0.00942817255146977
Forward	Stride Length	Sex	-0.0896168484322461	0.747	0.18517106888959	0.55
Forward	Stride Length	Tremor score	-0.0483410333633716	0.858014142854199	-0.0471630223893523	0.712200604725134
Forward	Stride Length	UPDRS III - 3.C1	-0.0440776518479395	0.757463291732491	-0.185541803387112	0.796517146074377
Forward	Stride Length	UPDRS III - 3b	-0.227271322612146	0.65	-0.178335913897667	0.728
Forward	Stride Length	UPDRS III - arising from chair score	-0.742295771321461	0.000571	-0.730521565782851	0.01
Forward	Stride Length	UPDRS III - body bradykinesia score	-0.36523780911465	0.384	-0.421700323694789	0.319
Forward	Stride Length	UPDRS III - constancy of rest tremor	-0.199619396578019	0.792	-0.160526449129635	0.889
Forward	Stride Length	UPDRS III - dyskinesia impact on part III ratings - A	-0.0591779936273502	0.859	0.237581098880378	0.52
Forward	Stride Length	UPDRS III - dyskinesia impact on part III ratings - B	-0.16554923331065	0.793	-0.240382100601358	0.896
Forward	Stride Length	UPDRS III - facial expression score	-0.429846824127004	0.162	-0.357613053582307	0.344
Forward	Stride Length	UPDRS III - finger tapping	-0.477522762114532	0.224	-0.288130297694889	0.52
Forward	Stride Length	UPDRS III - FOG score	-0.601200692683831	0.093
Forward	Stride Length	UPDRS III - gait score	-0.631117618310388	0.007	-0.577247193739323	0.019
Forward	Stride Length	UPDRS III - hands movements	-0.50387805779579	0.075	-0.291659661646542	0.22
Forward	Stride Length	UPDRS III - kinetic tremor of the hands	-0.440371440728522	0.384	-0.375795160694736	0.549
Forward	Stride Length	UPDRS III - leg agility	-0.813445542804611	0.004	-0.774109676171998	0.043
Forward	Stride Length	UPDRS III - postural stability score	-0.424715812980781	0.132	-0.332383764629913	0.168
Forward	Stride Length	UPDRS III - postural tremor of the hands	0.0307938587588045	0.839	-0.065231745279172	0.827
Forward	Stride Length	UPDRS III - posture score	-0.641892391351298	0.009	-0.599119766284409	0.022
Forward	Stride Length	UPDRS III - pronation-supination movements of hands	-0.44059108801861	0.005	-0.277640803567792	0.036
Forward	Stride Length	UPDRS III - rest tremor amplitude	-0.106054299299156	0.896	-0.148114745892313	0.972
Forward	Stride Length	UPDRS III - rigidity	-0.0292487964292936	0.626125131291368	-0.00233141897889023	0.4843226022436
Forward	Stride Length	UPDRS III - speech score	-0.209014053729367	0.559	-0.241504583966161	0.76
Forward	Stride Length	UPDRS III - toe tapping	-0.552047069607923	0.076	-0.415414232419368	0.267
Forward	Stride Length	UPDRS III - total score	-0.456277806353186	0.0192181324824676	-0.333644843479077	0.086614896037857
Forward	Stride Length	vital height	0.153740837293842	0.422644292495487	-0.056396810976486	0.928552348366802
Forward	Stride Length	vital weight	0.112863645065509	0.972492214026394	-0.119442055064008	0.445071512511817
Forward	Stride Velocity	Age	-0.642637571246021	0.00787580778390895	-0.732887847982435	0.00374962569861714
Forward	Stride Velocity	BMI	0.185117576539383	0.899850825412613	-0.000662822370004724	0.455401222983199
Forward	Stride Velocity	Disease duration	-0.130902001812805	0.798255085322154	0.105705051863718	0.976498915512439
Forward	Stride Velocity	Foot length	-0.0884540057794086	0.806973366692585	-0.365354174211563	0.101177763336041
Forward	Stride Velocity	Hoehn and Yahr score (as categorical variable)	-0.300194312740921	0.084	-0.233532568361297	0.163
Forward	Stride Velocity	Hoehn and Yahr score (as continuous variable)	-0.272782894967034	0.0907481309788838	-0.127376820193648	0.226630307173312
Forward	Stride Velocity	Hoehn and Yahr score category 1-2	0.495041212261216	0.066	0.426935851454102	0.145
Forward	Stride Velocity	Hoehn and Yahr score category 3-4	-0.495041212261216	0.066	-0.426935851454102	0.145
Forward	Stride Velocity	MDS-UPDRS III score > 32	-0.494874506732487	0.074	-0.307611867070992	0.327
Forward	Stride Velocity	MDS-UPDRS III score ≤ 32	0.494874506732487	0.074	0.307611867070992	0.327
Forward	Stride Velocity	PIGD score	-0.682107263643225	0.000251772386834048	-0.644383299369829	0.0032061726793855
Forward	Stride Velocity	Sex	0.0340002740154999	0.903	0.426952028572888	0.159
Forward	Stride Velocity	Tremor score	0.0576167487721561	0.913332873058337	0.0665339204113388	0.707410127908101
Forward	Stride Velocity	UPDRS III - 3.C1	0.00796247429952249	0.881029689513375	-0.123427147468374	0.800266019254847
Forward	Stride Velocity	UPDRS III - 3b	-0.082931244079199	0.869	-0.0108965318937605	0.983
Forward	Stride Velocity	UPDRS III - arising from chair score	-0.770642178292266	0.000737	-0.763994508570655	0.012
Forward	Stride Velocity	UPDRS III - body bradykinesia score	-0.486567869956679	0.221	-0.508784431111536	0.279
Forward	Stride Velocity	UPDRS III - constancy of rest tremor	-0.246361349384849	0.739	-0.249765581522116	0.767
Forward	Stride Velocity	UPDRS III - dyskinesia impact on part III ratings - A	-0.074605148018507	0.823	0.167495106513155	0.651
Forward	Stride Velocity	UPDRS III - dyskinesia impact on part III ratings - B	-0.183217561660047	0.762	-0.27556273748295	0.84
Forward	Stride Velocity	UPDRS III - facial expression score	-0.517367871303504	0.055	-0.433824474799061	0.176
Forward	Stride Velocity	UPDRS III - finger tapping	-0.555172828541539	0.057	-0.387345289262898	0.28
Forward	Stride Velocity	UPDRS III - FOG score	-0.670871660355862	0.08
Forward	Stride Velocity	UPDRS III - gait score	-0.630411372440719	0.012	-0.55435550591603	0.03
Forward	Stride Velocity	UPDRS III - hands movements	-0.553599844107157	0.072	-0.387401724478193	0.173
Forward	Stride Velocity	UPDRS III - kinetic tremor of the hands	-0.477376892078929	0.414	-0.467956830533813	0.441
Forward	Stride Velocity	UPDRS III - leg agility	-0.779596832864684	0.006	-0.763038699009586	0.053
Forward	Stride Velocity	UPDRS III - postural stability score	-0.554755078034077	0.063	-0.482641979616684	0.127
Forward	Stride Velocity	UPDRS III - postural tremor of the hands	0.0104137865569911	0.903	-0.110125297880405	0.895
Forward	Stride Velocity	UPDRS III - posture score	-0.70594017308924	0.002	-0.667388811265427	0.006
Forward	Stride Velocity	UPDRS III - pronation-supination movements of hands	-0.439938655006657	0.009	-0.284418967885795	0.054
Forward	Stride Velocity	UPDRS III - rest tremor amplitude	-0.0750865432288659	0.76	-0.13946514129073	0.878
Forward	Stride Velocity	UPDRS III - rigidity	-0.118593863453475	0.484802492278254	-0.0989653776769386	0.283711429692108
Forward	Stride Velocity	UPDRS III - speech score	-0.374840867502638	0.306	-0.398418157137847	0.502
Forward	Stride Velocity	UPDRS III - toe tapping	-0.462313437833676	0.041	-0.327385454344723	0.147
Forward	Stride Velocity	UPDRS III - total score	-0.500764968948781	0.0120397468629985	-0.39303842223321	0.0489259336137933
Forward	Stride Velocity	vital height	0.0106150700485738	0.95989077033729	-0.233409365105165	0.391320818461094
Forward	Stride Velocity	vital weight	0.102070108160301	0.839242730246602	-0.127956770003862	0.297935454009762
Forward	Swing Duration	Age	0.185420370154613	0.428730734284119	0.184493264760118	0.445512937379027
Forward	Swing Duration	BMI	-0.3206499399046	0.244944195350338	-0.385056947852665	0.176753572288051
Forward	Swing Duration	Disease duration	0.355679176099352	0.185271227654269	0.451620405112071	0.101869743900904
Forward	Swing Duration	Foot length	0.195518522347106	0.399295816078174	0.221028366029351	0.377100586360809
Forward	Swing Duration	Hoehn and Yahr score (as categorical variable)	0.124122032838277	0.793	0.141744040616741	0.816
Forward	Swing Duration	Hoehn and Yahr score (as continuous variable)	0.154591990061499	0.554628220437352	0.184358539314994	0.509747679387045
Forward	Swing Duration	Hoehn and Yahr score category 1-2	-0.304485019634254	0.338	-0.31456928075294	0.335
Forward	Swing Duration	Hoehn and Yahr score category 3-4	0.304485019634254	0.338	0.31456928075294	0.335
Forward	Swing Duration	MDS-UPDRS III score > 32	-0.0438041200153734	0.895	-0.0352939448484111	0.92
Forward	Swing Duration	MDS-UPDRS III score ≤ 32	0.0438041200153734	0.895	0.0352939448484111	0.92
Forward	Swing Duration	PIGD score	0.0593161012370529	0.84691026651304	0.101531903461783	0.772305387237213
Forward	Swing Duration	Sex	-0.332719080185052	0.286	-0.358494666473646	0.283
Forward	Swing Duration	Tremor score	-0.208294979413978	0.392543279697772	-0.208117326670313	0.409516681114531
Forward	Swing Duration	UPDRS III - 3.C1	0.162193627125321	0.548410755655934	0.164990501007819	0.556787409728274
Forward	Swing Duration	UPDRS III - arising from chair score	0.0617953533280855	0.34	0.075274575452435	0.368
Forward	Swing Duration	UPDRS III - body bradykinesia score	-0.0581818047634232	0.933	-0.0642742350390919	0.933
Forward	Swing Duration	UPDRS III - constancy of rest tremor	-0.0154070235158003	0.967	0.000226825461593658	1
Forward	Swing Duration	UPDRS III - dyskinesia impact on part III ratings - A	-0.10325769685637	0.787	-0.111902549285569	0.783
Forward	Swing Duration	UPDRS III - dyskinesia impact on part III ratings - B	0.13665997878423	0.96	0.12647165800355	0.966
Forward	Swing Duration	UPDRS III - facial expression score	0.358024070108651	0.319	0.372469051903789	0.301
Forward	Swing Duration	UPDRS III - finger tapping	0.302188921151804	0.467	0.370827393405064	0.349
Forward	Swing Duration	UPDRS III - FOG score	-0.0349477949060693	0.927
Forward	Swing Duration	UPDRS III - gait score	0.0469557451457444	0.751	0.0674992941029549	0.773
Forward	Swing Duration	UPDRS III - hands movements	0.217157798536102	0.677	0.294149349659663	0.584
Forward	Swing Duration	UPDRS III - kinetic tremor of the hands	0.0044742792872406	0.995	0.0256529421275369	0.949
Forward	Swing Duration	UPDRS III - leg agility	-0.00783502741956794	0.382	0.00555940288529159	0.433
Forward	Swing Duration	UPDRS III - postural stability score	0.0139021839161255	0.945	0.0307631497609174	0.952
Forward	Swing Duration	UPDRS III - postural tremor of the hands	-0.283055941823665	0.744	-0.2774924154908	0.753
Forward	Swing Duration	UPDRS III - posture score	0.0997090334301708	0.577	0.129993517600518	0.607
Forward	Swing Duration	UPDRS III - pronation-supination movements of hands	0.0495505270251501	0.786	0.0567274603957604	0.814
Forward	Swing Duration	UPDRS III - rest tremor amplitude	-0.263740593427252	0.875	-0.256308727216774	0.889
Forward	Swing Duration	UPDRS III - rigidity	0.0456969412712257	0.822321266535903	0.0472181417244331	0.823102033285813
Forward	Swing Duration	UPDRS III - speech score	0.564127465096115	0.067	0.576800446082244	0.084
Forward	Swing Duration	UPDRS III - toe tapping	-0.139523524762426	0.475	-0.156130017072609	0.386
Forward	Swing Duration	UPDRS III - total score	0.0812761102073064	0.7914370232498	0.106492925441652	0.732368439249358
Forward	Swing Duration	vital height	0.214437428306483	0.349842501227233	0.242279401645689	0.321635455354639
Forward	Swing Duration	vital weight	-0.163473407878442	0.60408194893084	-0.209433428655608	0.521347996468966
Forward	Swing Length	Age	-0.226533048317619	0.618651645851034	-0.257729258114796	0.532471957827664
Forward	Swing Length	BMI	0.0739282488681071	0.830716708920099	-0.0504685033784507	0.781505724529392
Forward	Swing Length	Disease duration	-0.115405579049546	0.459748249556478	0.0208856653034184	0.801248637531614
Forward	Swing Length	Foot length	-0.335190098674616	0.230749599794644	-0.561463403848222	0.0540210075295695
Forward	Swing Length	Hoehn and Yahr score (as categorical variable)	-0.272220209966769	0.46	-0.219751608258636	0.587
Forward	Swing Length	Hoehn and Yahr score (as continuous variable)	-0.364137270456378	0.185053223498402	-0.300470337375228	0.301508598479165
Forward	Swing Length	Hoehn and Yahr score category 1-2	0.460882211333884	0.139	0.421679745199212	0.19
Forward	Swing Length	Hoehn and Yahr score category 3-4	-0.460882211333884	0.139	-0.421679745199212	0.19
Forward	Swing Length	MDS-UPDRS III score > 32	-0.0899157529851523	0.786	0.0296594630777685	0.932
Forward	Swing Length	MDS-UPDRS III score ≤ 32	0.0899157529851523	0.786	-0.0296594630777685	0.932
Forward	Swing Length	PIGD score	-0.412455609538854	0.11405952215505	-0.365409349864034	0.210492789994759
Forward	Swing Length	Sex	0.167480687769215	0.596	0.307628624173132	0.36
Forward	Swing Length	Tremor score	0.0611155530066775	0.880903202818546	0.0655787898709064	0.859509671133888
Forward	Swing Length	UPDRS III - 3.C1	-0.137007459807037	0.612876415304529	-0.227922937931208	0.413929728973752
Forward	Swing Length	UPDRS III - arising from chair score	-0.339271624382396	0.55	-0.293943561292897	0.717
Forward	Swing Length	UPDRS III - body bradykinesia score	-0.0555562523131507	0.911	-0.0996059479802632	0.902
Forward	Swing Length	UPDRS III - constancy of rest tremor	-0.0478039553140597	0.898	0.121201799482208	0.756
Forward	Swing Length	UPDRS III - dyskinesia impact on part III ratings - A	0.0153027583332933	0.968	0.363741598871456	0.365
Forward	Swing Length	UPDRS III - dyskinesia impact on part III ratings - B	-0.0709242035646793	0.99	-0.0979745645624908	0.881
Forward	Swing Length	UPDRS III - facial expression score	-0.484501107321714	0.18	-0.443410752859811	0.263
Forward	Swing Length	UPDRS III - finger tapping	-0.170645672369672	0.672	-0.0539350839152112	0.677
Forward	Swing Length	UPDRS III - FOG score	-0.339448433816226	0.365
Forward	Swing Length	UPDRS III - gait score	-0.224764846751693	0.659	-0.128711279957368	0.821
Forward	Swing Length	UPDRS III - hands movements	-0.191954641349655	0.752	-0.0515798717954839	0.757
Forward	Swing Length	UPDRS III - kinetic tremor of the hands	-0.254636767347647	0.63	-0.0939639559732131	0.816
Forward	Swing Length	UPDRS III - leg agility	-0.42239265208778	0.421	-0.352349306311183	0.535
Forward	Swing Length	UPDRS III - postural stability score	-0.492202470024983	0.305	-0.44656961748878	0.42
Forward	Swing Length	UPDRS III - postural tremor of the hands	0.0583353415957994	0.902	0.0201526450076204	0.898
Forward	Swing Length	UPDRS III - posture score	-0.468824376767358	0.047	-0.415773239001333	0.075
Forward	Swing Length	UPDRS III - pronation-supination movements of hands	0.0753470361483003	0.6	0.141674227800783	0.686
Forward	Swing Length	UPDRS III - rest tremor amplitude	0.0279730568971148	0.849	0.0679665755438302	0.936
Forward	Swing Length	UPDRS III - rigidity	-0.231324578008755	0.317007339337646	-0.221011257615791	0.349536743207226
Forward	Swing Length	UPDRS III - speech score	-0.259151093142188	0.294	-0.278482194495796	0.172
Forward	Swing Length	UPDRS III - toe tapping	-0.188179673936235	0.67	-0.0561358853450759	0.669
Forward	Swing Length	UPDRS III - total score	-0.257861351145325	0.252981401937245	-0.16886066176655	0.431025213379345
Forward	Swing Length	vital height	-0.300667491759821	0.306693430157748	-0.513755894161471	0.0829588488422077
Forward	Swing Length	vital weight	-0.12658285368065	0.647586671890882	-0.311900066046656	0.261053935869478
Forward	Swing Velocity	Age	-0.250533427482754	0.405396848915163	-0.281990939177914	0.338605226330994
Forward	Swing Velocity	BMI	0.20827435744246	0.517394356462096	0.111997368670302	0.816401015334524
Forward	Swing Velocity	Disease duration	-0.178804467292972	0.396171016703485	-0.0613865333710371	0.687370316497143
Forward	Swing Velocity	Foot length	-0.31508263930915	0.22054533108928	-0.534504344912744	0.0530494051943409
Forward	Swing Velocity	Hoehn and Yahr score (as categorical variable)	-0.266047468856655	0.506	-0.215441079666905	0.635
Forward	Swing Velocity	Hoehn and Yahr score (as continuous variable)	-0.322132342643581	0.19580701636996	-0.25320703400156	0.311446225638384
Forward	Swing Velocity	Hoehn and Yahr score category 1-2	0.485708677606814	0.117	0.448753569818361	0.161
Forward	Swing Velocity	Hoehn and Yahr score category 3-4	-0.485708677606814	0.117	-0.448753569818361	0.161
Forward	Swing Velocity	MDS-UPDRS III score > 32	-0.1697056873289	0.607	-0.0657089083700028	0.851
Forward	Swing Velocity	MDS-UPDRS III score ≤ 32	0.1697056873289	0.607	0.0657089083700028	0.851
Forward	Swing Velocity	PIGD score	-0.455738222402072	0.0684351332132351	-0.430276931919143	0.11993897464236
Forward	Swing Velocity	Sex	0.31339832673114	0.316	0.468571130678625	0.155
Forward	Swing Velocity	Tremor score	0.0967269524111362	0.699080428763474	0.102031525642043	0.681313093857901
Forward	Swing Velocity	UPDRS III - 3.C1	-0.0887802698219307	0.743697552071756	-0.174452064561908	0.534052030797169
Forward	Swing Velocity	UPDRS III - arising from chair score	-0.376273293692539	0.587	-0.337436143651476	0.733
Forward	Swing Velocity	UPDRS III - body bradykinesia score	-0.123663378254035	0.87	-0.170159291209938	0.838
Forward	Swing Velocity	UPDRS III - constancy of rest tremor	-0.141416208538505	0.704	0.00547616159773374	0.989
Forward	Swing Velocity	UPDRS III - dyskinesia impact on part III ratings - A	0.014230890258381	0.97	0.349185659773375	0.385
Forward	Swing Velocity	UPDRS III - dyskinesia impact on part III ratings - B	-0.23454674609315	0.902	-0.255462133498316	0.863
Forward	Swing Velocity	UPDRS III - facial expression score	-0.560642192146087	0.087	-0.524640281075984	0.135
Forward	Swing Velocity	UPDRS III - finger tapping	-0.294439128703698	0.486	-0.209483164261019	0.461
Forward	Swing Velocity	UPDRS III - FOG score	-0.327197188862716	0.383
Forward	Swing Velocity	UPDRS III - gait score	-0.279561654768935	0.608	-0.197765455016175	0.766
Forward	Swing Velocity	UPDRS III - hands movements	-0.319652837772233	0.796	-0.225498571971587	0.799
Forward	Swing Velocity	UPDRS III - kinetic tremor of the hands	-0.301819235436975	0.616	-0.161922152330937	0.688
Forward	Swing Velocity	UPDRS III - leg agility	-0.408885375675214	0.594	-0.341151731302242	0.71
Forward	Swing Velocity	UPDRS III - postural stability score	-0.568378829580221	0.147	-0.542230675183032	0.216
Forward	Swing Velocity	UPDRS III - postural tremor of the hands	0.16117244298455	0.959	0.12360575014966	0.973
Forward	Swing Velocity	UPDRS III - posture score	-0.529772279146216	0.009	-0.49256660166492	0.016
Forward	Swing Velocity	UPDRS III - pronation-supination movements of hands	-0.0298909950393436	0.585	0.0273827709243457	0.66
Forward	Swing Velocity	UPDRS III - rest tremor amplitude	0.0937714671530591	0.748	0.132838420822729	0.863
Forward	Swing Velocity	UPDRS III - rigidity	-0.304487760769301	0.185597410061834	-0.296338841938874	0.208872004264715
Forward	Swing Velocity	UPDRS III - speech score	-0.430438201273379	0.348	-0.457360115630343	0.247
Forward	Swing Velocity	UPDRS III - toe tapping	-0.131372371856763	0.72	0.00920498248754689	0.716
Forward	Swing Velocity	UPDRS III - total score	-0.337460747222568	0.148839138146239	-0.26606669406847	0.256936404014187
Forward	Swing Velocity	vital height	-0.324094238995757	0.225129188263712	-0.539972045190908	0.0512671549858168
Forward	Swing Velocity	vital weight	-0.026327337526271	0.857310481674812	-0.185865871140799	0.444871663016553
Forward	walking ratio	Age	-0.369851358785531	0.0727477112876418	-0.435145247135005	0.0588288859957484
Forward	walking ratio	BMI	-0.186713600462612	0.184855179862661	-0.455034812516041	0.0246597952382106
Forward	walking ratio	Disease duration	-0.0222256986064979	0.920182956453367	0.238318029416291	0.474030431190522
Forward	walking ratio	Foot length	0.130412820107613	0.529967337416642	-0.0761515248832293	0.846169324594505
Forward	walking ratio	Hoehn and Yahr score (as categorical variable)	-0.277239328320924	0.179	-0.199828258460966	0.364
Forward	walking ratio	Hoehn and Yahr score (as continuous variable)	-0.185633048403341	0.12023485408366	-0.0288020145172981	0.303628669864534
Forward	walking ratio	Hoehn and Yahr score category 1-2	0.383825555812406	0.161	0.301976427744459	0.31
Forward	walking ratio	Hoehn and Yahr score category 3-4	-0.383825555812406	0.161	-0.301976427744459	0.31
Forward	walking ratio	MDS-UPDRS III score > 32	-0.46060631154446	0.099	-0.325984386839446	0.298
Forward	walking ratio	MDS-UPDRS III score ≤ 32	0.46060631154446	0.099	0.325984386839446	0.298
Forward	walking ratio	PIGD score	-0.488431195144497	0.00727047317893792	-0.36490739145489	0.0329757478580968
Forward	walking ratio	Sex	-0.0874657013847432	0.753	0.0996393099352691	0.749
Forward	walking ratio	Tremor score	-0.0622411834969532	0.725936051329638	-0.0618723491375758	0.647085593726724
Forward	walking ratio	UPDRS III - 3.C1	0.0190885177968754	0.817494808006239	-0.105664552102617	0.824653189875791
Forward	walking ratio	UPDRS III - 3b	-0.0786775130836285	0.876	-0.0329825878158213	0.949
Forward	walking ratio	UPDRS III - arising from chair score	-0.626547553100052	0.036	-0.600525167505542	0.14
Forward	walking ratio	UPDRS III - body bradykinesia score	-0.192407145357195	0.65	-0.236668920836397	0.647
Forward	walking ratio	UPDRS III - constancy of rest tremor	0.00844447543565516	0.652	0.0919092518615233	0.252
Forward	walking ratio	UPDRS III - dyskinesia impact on part III ratings - A	0.11373112632526	0.732	0.452593841631243	0.212
Forward	walking ratio	UPDRS III - dyskinesia impact on part III ratings - B	0.162257633558435	0.867	0.118163906780201	0.529
Forward	walking ratio	UPDRS III - facial expression score	-0.158332106233233	0.822	-0.0656091174265524	0.958
Forward	walking ratio	UPDRS III - finger tapping	-0.26367228858818	0.483	-0.0928436126906985	0.676
Forward	walking ratio	UPDRS III - FOG score	-0.45122717585691	0.297
Forward	walking ratio	UPDRS III - gait score	-0.61242772988073	0.02	-0.564801970494829	0.073
Forward	walking ratio	UPDRS III - hands movements	-0.235877039283541	0.403	-0.00805823059358646	0.59
Forward	walking ratio	UPDRS III - kinetic tremor of the hands	-0.248885716075782	0.604	-0.118665984843849	0.946
Forward	walking ratio	UPDRS III - leg agility	-0.658615487591234	0.091	-0.590826320465538	0.251
Forward	walking ratio	UPDRS III - postural stability score	-0.391857319155275	0.106	-0.307151983085226	0.156
Forward	walking ratio	UPDRS III - postural tremor of the hands	0.0129211886491458	0.417	-0.0552289664327214	0.462
Forward	walking ratio	UPDRS III - posture score	-0.496005382264093	0.098	-0.424299015263753	0.243
Forward	walking ratio	UPDRS III - pronation-supination movements of hands	-0.276333370702383	0.171	-0.157603305579853	0.364
Forward	walking ratio	UPDRS III - rest tremor amplitude	-0.141193742369206	0.398	-0.157796152838072	0.494
Forward	walking ratio	UPDRS III - rigidity	0.181082306330744	0.800241580967621	0.221184121337856	0.833233574947614
Forward	walking ratio	UPDRS III - speech score	0.0495912049221818	0.542	0.0614766830407422	0.815
Forward	walking ratio	UPDRS III - toe tapping	-0.438298024641791	0.307	-0.303378039516894	0.512
Forward	walking ratio	UPDRS III - total score	-0.237692432666453	0.121851580597821	-0.0708966894557028	0.327534995063937
Forward	walking ratio	vital height	0.315483522217469	0.145173396336851	0.162018020255268	0.373061277429638
Forward	walking ratio	vital weight	-0.0306606888129013	0.654600497877677	-0.288786875367132	0.204035961447117
WDE	Stance Duration	Age	-0.492611566790553	0.102928752383332	-0.496576365574587	0.130897730912018
WDE	Stance Duration	BMI	-0.393441708932712	0.134604628254435	-0.238428111966713	0.382302406956549
WDE	Stance Duration	Disease duration	0.324296448673224	0.296969784433903	0.118944156694278	0.80850114599691
WDE	Stance Duration	Foot length	-0.593952580025892	0.0301938279922966	-0.482477420162613	0.108221912826163
WDE	Stance Duration	Hoehn and Yahr score (as categorical variable)	0.0909195849990963	0.645	-0.07361666355213	0.895
WDE	Stance Duration	Hoehn and Yahr score (as continuous variable)	0.109172651626634	0.698244064254018	-0.101248528368501	0.761667814439424
WDE	Stance Duration	Hoehn and Yahr score category 1-2	0.0226709521648019	0.95	0.146799634898001	0.692
WDE	Stance Duration	Hoehn and Yahr score category 3-4	-0.0226709521648019	0.95	-0.146799634898001	0.692
WDE	Stance Duration	MDS-UPDRS III score > 32	0.239948941946924	0.512	0.0135459205587332	0.972
WDE	Stance Duration	MDS-UPDRS III score ≤ 32	-0.239948941946924	0.512	-0.0135459205587332	0.972
WDE	Stance Duration	PIGD score	0.0594800555868118	0.83235259164793	-0.385628938739813	0.184739447951497
WDE	Stance Duration	Sex	0.420137817497424	0.218	0.246047779852289	0.512
WDE	Stance Duration	Tremor score	0.293698450992133	0.301714233144409	0.326419528412981	0.278701301342118
WDE	Stance Duration	UPDRS III - 3.C1	-0.0947108650661435	0.747406755682364	0.0823524741070771	0.789114272968475
WDE	Stance Duration	UPDRS III - arising from chair score	-0.473580930395796	0.267	-0.849645427870525	0.001
WDE	Stance Duration	UPDRS III - body bradykinesia score	-0.758715538230668	0.034	-0.775285308307093	0.039
WDE	Stance Duration	UPDRS III - constancy of rest tremor	0.0950367307661949	0.819	-0.200552242575208	0.646
WDE	Stance Duration	UPDRS III - dyskinesia impact on part III ratings - A	0.533973577866653	0.195	0.194975238001913	0.669
WDE	Stance Duration	UPDRS III - dyskinesia impact on part III ratings - B	0.522792411359125	0.713	0.604668778498311	0.308
WDE	Stance Duration	UPDRS III - facial expression score	-0.109405757616238	0.932	-0.269100416145534	0.651
WDE	Stance Duration	UPDRS III - finger tapping	0.179859351288584	0.38	-0.0490870932077216	0.51
WDE	Stance Duration	UPDRS III - FOG score	0.591337031332418	0.144
WDE	Stance Duration	UPDRS III - gait score	0.143831831091154	0.405	-0.16100437690425	0.631
WDE	Stance Duration	UPDRS III - hands movements	0.185555029665679	0.000193	-0.109834182986142	0.00024
WDE	Stance Duration	UPDRS III - kinetic tremor of the hands	-0.439707498884213	0.014	-0.993120611443132	0.013
WDE	Stance Duration	UPDRS III - leg agility	-0.00426375840734371	0.000297	-0.451483170484426	0.000368
WDE	Stance Duration	UPDRS III - postural stability score	0.271276618554005	0.518	-0.012098567780858	0.859
WDE	Stance Duration	UPDRS III - postural tremor of the hands	-0.0187574128762292	0.142	0.0641454882749291	0.128
WDE	Stance Duration	UPDRS III - posture score	-0.010428138638849	0.267	-0.371481204015021	0.383
WDE	Stance Duration	UPDRS III - pronation-supination movements of hands	0.0100931757524151	0.053	-0.106579855936807	0.068
WDE	Stance Duration	UPDRS III - rest tremor amplitude	0.561567161997373	0.416	0.542006782771367	0.053
WDE	Stance Duration	UPDRS III - rigidity	-0.0614299306629498	0.773679323603485	-0.0827416388056909	0.696166246524126
WDE	Stance Duration	UPDRS III - speech score	-0.292212331701529	0.647	-0.325517189305824	0.82
WDE	Stance Duration	UPDRS III - toe tapping	0.216847856157215	0.000565	-0.0876702652817356	0.000702
WDE	Stance Duration	UPDRS III - total score	0.0441132449314937	0.880361033268143	-0.207742285493089	0.469550959499207
WDE	Stance Duration	vital height	-0.62916156138209	0.0152892577657768	-0.531576563282915	0.0631248184562314
WDE	Stance Duration	vital weight	-0.530235878547217	0.0404647331762134	-0.404808376508986	0.14159498998535
WDE	Step Duration	Age	-0.312174408272188	0.416325255847031	-0.297829286822091	0.457288606771679
WDE	Step Duration	BMI	0.187878813308633	0.399559536825425	0.410020142192469	0.131922798238042
WDE	Step Duration	Disease duration	0.129168022097808	0.837044825859799	-0.0524065139850142	0.625720371311154
WDE	Step Duration	Foot length	-0.203337425065019	0.388310138463002	-0.0346115505845449	0.797427884517418
WDE	Step Duration	Hoehn and Yahr score (as categorical variable)	0.13969037536534	0.843	0.0893836113678527	0.825
WDE	Step Duration	Hoehn and Yahr score (as continuous variable)	0.214150655793042	0.479206142997524	0.0921439133672946	0.67900303755808
WDE	Step Duration	Hoehn and Yahr score category 1-2	-0.222617298928356	0.459	-0.215150991067696	0.513
WDE	Step Duration	Hoehn and Yahr score category 3-4	0.222617298928356	0.459	0.215150991067696	0.513
WDE	Step Duration	MDS-UPDRS III score > 32	0.43280713855446	0.153	0.391674370890643	0.251
WDE	Step Duration	MDS-UPDRS III score ≤ 32	-0.432807138554459	0.153	-0.391674370890643	0.251
WDE	Step Duration	PIGD score	0.282509392603679	0.231761690586755	0.110116706502775	0.61781229795912
WDE	Step Duration	Sex	0.161057527650576	0.59	-0.0742498213351803	0.827
WDE	Step Duration	Tremor score	-0.128652509659256	0.83512602216051	-0.129901368143572	0.972392170644656
WDE	Step Duration	UPDRS III - 3.C1	-0.22766058996347	0.904461504059873	-0.126408793205643	0.931149335175977
WDE	Step Duration	UPDRS III - 3b	-0.0653652259920075	0.904	-0.122975958064685	0.827
WDE	Step Duration	UPDRS III - arising from chair score	0.0668176380886817	0.993	-0.0344272327976929	0.912
WDE	Step Duration	UPDRS III - body bradykinesia score	0.0341704790094425	0.85	-0.00924853203762724	0.424
WDE	Step Duration	UPDRS III - constancy of rest tremor	-0.234567504853185	0.321	-0.303194450478269	0.096
WDE	Step Duration	UPDRS III - dyskinesia impact on part III ratings - A	-0.0300203980268201	0.934	-0.27472435996443	0.497
WDE	Step Duration	UPDRS III - dyskinesia impact on part III ratings - B	-0.473922325850575	0.396	-0.413582760386024	0.219
WDE	Step Duration	UPDRS III - facial expression score	-0.083397679520122	0.953	-0.237819954453292	0.678
WDE	Step Duration	UPDRS III - finger tapping	0.0294892232945347	0.667	-0.117357161793409	0.862
WDE	Step Duration	UPDRS III - FOG score	0.391420118822229	0.532
WDE	Step Duration	UPDRS III - gait score	0.341135695209779	0.378	0.192094104440001	0.505
WDE	Step Duration	UPDRS III - hands movements	0.0680041441993332	0.017	-0.0863945006208741	0.022
WDE	Step Duration	UPDRS III - kinetic tremor of the hands	-0.173515779409138	0.559	-0.343763199224636	0.68
WDE	Step Duration	UPDRS III - leg agility	0.00789963772695632	0.632	-0.197705410852821	0.522
WDE	Step Duration	UPDRS III - postural stability score	0.418852514010268	0.314	0.319962200156074	0.48
WDE	Step Duration	UPDRS III - postural tremor of the hands	-0.16789492872861	0.54	-0.0870633679443254	0.71
WDE	Step Duration	UPDRS III - posture score	0.183075713001501	0.769	0.023191926975606	0.974
WDE	Step Duration	UPDRS III - pronation-supination movements of hands	0.115018736388036	0.182	0.0747395794957378	0.176
WDE	Step Duration	UPDRS III - rest tremor amplitude	-0.0402187087720533	0.6	-0.00901932250159595	0.649
WDE	Step Duration	UPDRS III - rigidity	-0.0773682984881719	0.60241418083689	-0.0915700087100721	0.683064379789951
WDE	Step Duration	UPDRS III - speech score	-0.108728127174719	0.718	-0.200276312532171	0.805
WDE	Step Duration	UPDRS III - toe tapping	-0.0062510525249652	0.59	-0.216231880783658	0.676
WDE	Step Duration	UPDRS III - total score	0.0238074419447617	0.911560968460108	-0.152038656543419	0.784493162335832
WDE	Step Duration	vital height	-0.143120948960294	0.513412992889316	0.0553215760875709	0.925448253825615
WDE	Step Duration	vital weight	0.110624859194883	0.662943473010084	0.339625460079002	0.247110661016991
WDE	Step frequency	Age	0.208116739333892	0.9281134662422	0.18479874848562	0.956742635291385
WDE	Step frequency	BMI	0.0798601971053483	0.754478892620683	-0.273111259847673	0.385706241006157
WDE	Step frequency	Disease duration	0.000655715375716246	0.921716652516813	0.468328278968645	0.0418746231702478
WDE	Step frequency	Foot length	0.395127500856039	0.095388519390919	0.094932756026301	0.522861673985693
WDE	Step frequency	Hoehn and Yahr score (as categorical variable)	-0.0472841050752097	0.638	0.0946762731252035	0.558
WDE	Step frequency	Hoehn and Yahr score (as continuous variable)	-0.137365198452869	0.811886212401332	0.159889009715258	0.661033269437174
WDE	Step frequency	Hoehn and Yahr score category 1-2	0.030057424583269	0.921	-0.0270526856609444	0.935
WDE	Step frequency	Hoehn and Yahr score category 3-4	-0.030057424583269	0.921	0.0270526856609444	0.935
WDE	Step frequency	MDS-UPDRS III score > 32	-0.363090782635808	0.235	-0.25122586488286	0.468
WDE	Step frequency	MDS-UPDRS III score ≤ 32	0.363090782635808	0.235	0.25122586488286	0.468
WDE	Step frequency	PIGD score	-0.477519670488289	0.122097035328248	-0.142228778542829	0.837976565495734
WDE	Step frequency	Sex	-0.273699078731508	0.356	0.134086290884834	0.693
WDE	Step frequency	Tremor score	-0.0454148457987327	0.712806120225601	-0.0628968030910983	0.903851057433663
WDE	Step frequency	UPDRS III - 3.C1	0.520296478371085	0.344793193611182	0.390114839145744	0.306477305575599
WDE	Step frequency	UPDRS III - 3b	-0.283724921189174	0.6	-0.21155855910505	0.707
WDE	Step frequency	UPDRS III - arising from chair score	-0.113411512461084	0.575	0.062632028300011	0.8
WDE	Step frequency	UPDRS III - body bradykinesia score	-0.0579377790516531	0.962	-0.04708407680097	0.938
WDE	Step frequency	UPDRS III - constancy of rest tremor	-0.0272384747321015	0.805	0.0960949571643702	0.957
WDE	Step frequency	UPDRS III - dyskinesia impact on part III ratings - A	-0.179716589983539	0.617	0.288520676150929	0.475
WDE	Step frequency	UPDRS III - dyskinesia impact on part III ratings - B	-0.185060461569999	0.899	-0.319921479484914	0.703
WDE	Step frequency	UPDRS III - facial expression score	0.10038588034761	0.935	0.403268087206824	0.322
WDE	Step frequency	UPDRS III - finger tapping	-0.0198603760506491	0.56	0.263540522352315	0.852
WDE	Step frequency	UPDRS III - FOG score	-0.652394826130448	0.151
WDE	Step frequency	UPDRS III - gait score	-0.394562922218796	0.064	-0.0643340266346202	0.44
WDE	Step frequency	UPDRS III - hands movements	-0.206928699536357	0.124	0.0398764912327593	0.393
WDE	Step frequency	UPDRS III - kinetic tremor of the hands	-0.147767324261032	0.168	0.126652237957423	0.877
WDE	Step frequency	UPDRS III - leg agility	-0.293113424089428	0.158	-0.0141853415506014	0.508
WDE	Step frequency	UPDRS III - postural stability score	-0.456184196218486	0.224	-0.242504830955509	0.294
WDE	Step frequency	UPDRS III - postural tremor of the hands	0.289801070295966	0.609	0.175699214768829	0.812
WDE	Step frequency	UPDRS III - posture score	-0.259351478437795	0.635	0.0484979407134096	0.996
WDE	Step frequency	UPDRS III - pronation-supination movements of hands	-0.158542668251426	0.508	-0.120223988334092	0.726
WDE	Step frequency	UPDRS III - rest tremor amplitude	0.0648615876398224	0.96	0.0299477845493295	0.996
WDE	Step frequency	UPDRS III - rigidity	-0.159982044291939	0.952056777332064	-0.166360626210776	0.855526772982668
WDE	Step frequency	UPDRS III - speech score	0.203207399694112	0.309	0.3911435516943	0.428
WDE	Step frequency	UPDRS III - toe tapping	-0.220102378836114	0.377	0.0886677389210199	0.914
WDE	Step frequency	UPDRS III - total score	-0.324209191133272	0.50728455329737	-0.0643353125081787	0.971601401283773
WDE	Step frequency	vital height	0.270772533151932	0.162584056690432	-0.113393253554325	0.998096937362682
WDE	Step frequency	vital weight	0.105795338980603	0.563519041290177	-0.274725927778199	0.46916378331748
WDE	Step Length	Age	-0.107185951953311	0.284965000066152	-0.0783138049916437	0.331702930999784
WDE	Step Length	BMI	-0.112681820771198	0.774698743226929	0.0832967910925771	0.693090511449382
WDE	Step Length	Disease duration	0.350163262634337	0.108699915825078	0.19164914141146	0.429087092574068
WDE	Step Length	Foot length	0.000485201984840673	0.858454808917472	0.293639831897252	0.358866890278982
WDE	Step Length	Hoehn and Yahr score (as categorical variable)	-0.140568367822331	0.123	-0.213805139234516	0.399
WDE	Step Length	Hoehn and Yahr score (as continuous variable)	-0.194815456926594	0.476407548044458	-0.437887962188477	0.315267786904166
WDE	Step Length	Hoehn and Yahr score category 1-2	0.458227589792221	0.118	0.495769249887866	0.119
WDE	Step Length	Hoehn and Yahr score category 3-4	-0.458227589792221	0.118	-0.495769249887866	0.119
WDE	Step Length	MDS-UPDRS III score > 32	0.132320443610518	0.671	0.112837226765596	0.746
WDE	Step Length	MDS-UPDRS III score ≤ 32	-0.132320443610518	0.671	-0.112837226765596	0.746
WDE	Step Length	PIGD score	0.17898740094327	0.294881049143269	-0.124672923248731	0.702771165314471
WDE	Step Length	Sex	-0.0163501975122925	0.957	-0.346273388525086	0.301
WDE	Step Length	Tremor score	0.361087016904264	0.141548654404519	0.390188533596604	0.0958759462375922
WDE	Step Length	UPDRS III - 3.C1	-0.651592805291858	0.690549339035914	-0.595608522183227	0.572482242200711
WDE	Step Length	UPDRS III - 3b	-0.393871287468751	0.466	-0.46271314597426	0.407
WDE	Step Length	UPDRS III - arising from chair score	0.157696266919394	0.843	0.105905208539504	0.733
WDE	Step Length	UPDRS III - body bradykinesia score	0.151549194983851	0.895	0.171805337162768	0.773
WDE	Step Length	UPDRS III - constancy of rest tremor	0.283602539603503	0.71	0.255031359239629	0.662
WDE	Step Length	UPDRS III - dyskinesia impact on part III ratings - A	0.494727788012483	0.158	0.375277451419191	0.35
WDE	Step Length	UPDRS III - dyskinesia impact on part III ratings - B	-0.232031030603615	0.665	-0.180009352467363	0.887
WDE	Step Length	UPDRS III - facial expression score	0.0860084164143568	0.782	-0.0430402260675789	0.67
WDE	Step Length	UPDRS III - finger tapping	0.101199171175133	0.764	0.0326216417878934	0.93
WDE	Step Length	UPDRS III - FOG score	0.326363203534999	0.495
WDE	Step Length	UPDRS III - gait score	0.177310022331322	0.706	-0.0400188659000205	0.99
WDE	Step Length	UPDRS III - hands movements	0.0425722581066855	0.714	-0.0510271567550044	0.867
WDE	Step Length	UPDRS III - kinetic tremor of the hands	0.246261157476026	0.528	0.131896691912747	0.669
WDE	Step Length	UPDRS III - leg agility	0.277861424634086	0.837	0.216540781787486	0.914
WDE	Step Length	UPDRS III - postural stability score	0.235140417252526	0.377	0.0884273466205088	0.461
WDE	Step Length	UPDRS III - postural tremor of the hands	0.462649468746144	0.168	0.588800204140598	0.04
WDE	Step Length	UPDRS III - posture score	0.337064946772975	0.485	0.212911163980771	0.802
WDE	Step Length	UPDRS III - pronation-supination movements of hands	-0.206435592775063	0.444	-0.229633909645336	0.806
WDE	Step Length	UPDRS III - rest tremor amplitude	0.460074512675204	0.394	0.522083109483944	0.463
WDE	Step Length	UPDRS III - rigidity	0.0420359171594074	0.714855284065938	0.0314389908650668	0.664056373776378
WDE	Step Length	UPDRS III - speech score	-0.159152395471017	0.699	-0.283157942711641	0.41
WDE	Step Length	UPDRS III - toe tapping	0.324553545921477	0.76	0.309750187783356	0.788
WDE	Step Length	UPDRS III - total score	0.144175644765911	0.384412352030553	-0.0444816254478189	0.537320235160109
WDE	Step Length	vital height	-0.188749567186955	0.551266517263634	0.0474108207110299	0.744615630496254
WDE	Step Length	vital weight	-0.126625853153987	0.727640403182558	0.085564626799447	0.660221550443243
WDE	Step Velocity	Age	0.0443686333830043	0.457536398455745	0.0589872920824587	0.469342162086756
WDE	Step Velocity	BMI	-0.0490708340095207	0.881677088363267	0.0276940839858718	0.762636676186389
WDE	Step Velocity	Disease duration	0.395523573320128	0.21793908479915	0.39264317082345	0.221647416112412
WDE	Step Velocity	Foot length	0.295726073124984	0.29812110364935	0.493819482074204	0.12763694698142
WDE	Step Velocity	Hoehn and Yahr score (as categorical variable)	-0.0755429431186045	0.577	-0.0954679548590796	0.617
WDE	Step Velocity	Hoehn and Yahr score (as continuous variable)	-0.219485825636789	0.703419085504771	-0.32967697167361	0.658360037256944
WDE	Step Velocity	Hoehn and Yahr score category 1-2	0.247667825340436	0.41	0.259330684658038	0.429
WDE	Step Velocity	Hoehn and Yahr score category 3-4	-0.247667825340436	0.41	-0.259330684658038	0.429
WDE	Step Velocity	MDS-UPDRS III score > 32	0.202879018964917	0.513	0.197083913504977	0.57
WDE	Step Velocity	MDS-UPDRS III score ≤ 32	-0.202879018964917	0.513	-0.197083913504977	0.57
WDE	Step Velocity	PIGD score	0.151336314120399	0.174610141953394	0.0717508845033084	0.238667212905458
WDE	Step Velocity	Sex	-0.27396998351372	0.355	-0.560878823281937	0.084
WDE	Step Velocity	Tremor score	0.151470359707713	0.144947637509233	0.155036428084881	0.130863800529899
WDE	Step Velocity	UPDRS III - 3.C1	-0.451772538842918	0.808092379821684	-0.436939045919324	0.89901002588083
WDE	Step Velocity	UPDRS III - 3b	-0.712854790623876	0.179	-0.718236782066212	0.19
WDE	Step Velocity	UPDRS III - arising from chair score	0.31252062784153	0.649	0.299908620661389	0.721
WDE	Step Velocity	UPDRS III - body bradykinesia score	0.30312160957414	0.655	0.28723392986731	0.648
WDE	Step Velocity	UPDRS III - constancy of rest tremor	0.273033179978425	0.455	0.296823941769099	0.448
WDE	Step Velocity	UPDRS III - dyskinesia impact on part III ratings - A	0.264446685138539	0.46	0.27994270129922	0.489
WDE	Step Velocity	UPDRS III - dyskinesia impact on part III ratings - B	-0.237606273923404	0.867	-0.195916982319801	0.91
WDE	Step Velocity	UPDRS III - facial expression score	0.240264030137897	0.657	0.184656531256718	0.79
WDE	Step Velocity	UPDRS III - finger tapping	0.201624481003098	0.865	0.181024037214309	0.898
WDE	Step Velocity	UPDRS III - FOG score	0.202992864656434	0.799
WDE	Step Velocity	UPDRS III - gait score	0.160051849754483	0.913	0.080606105577033	0.852
WDE	Step Velocity	UPDRS III - hands movements	0.0864768270282088	0.969	0.0624954083279355	0.967
WDE	Step Velocity	UPDRS III - kinetic tremor of the hands	0.266882203842205	0.491	0.286817993555976	0.32
WDE	Step Velocity	UPDRS III - leg agility	0.242202014782558	0.951	0.263427875213336	0.891
WDE	Step Velocity	UPDRS III - postural stability score	0.33695061783132	0.323	0.310112159516388	0.31
WDE	Step Velocity	UPDRS III - postural tremor of the hands	0.505732962739466	0.124	0.561170437635899	0.087
WDE	Step Velocity	UPDRS III - posture score	0.442594266348648	0.323	0.437250842003226	0.399
WDE	Step Velocity	UPDRS III - pronation-supination movements of hands	-0.176890606624821	0.564	-0.23203572277588	0.646
WDE	Step Velocity	UPDRS III - rest tremor amplitude	0.437669721774087	0.426	0.473444248712721	0.414
WDE	Step Velocity	UPDRS III - rigidity	0.0914597111908001	0.536722603156151	0.0873004136511891	0.459896136122463
WDE	Step Velocity	UPDRS III - speech score	0.0990065225305346	0.542	0.043349747729764	0.513
WDE	Step Velocity	UPDRS III - toe tapping	0.180154575254135	0.989	0.200806201704166	0.969
WDE	Step Velocity	UPDRS III - total score	0.078319679197609	0.283938467716677	0.00671367021691883	0.332011830500505
WDE	Step Velocity	vital height	0.138427839793754	0.49833366258354	0.301756366703991	0.235069258637125
WDE	Step Velocity	vital weight	0.0373801652272455	0.665479284039688	0.140599356141175	0.478477536473557
WDE	Stride Duration	Age	-0.288080810828445	0.497654011018074	-0.310298696562202	0.613625933907038
WDE	Stride Duration	BMI	-0.490024668898058	0.0249603787472816	-0.203256272576979	0.334043113811308
WDE	Stride Duration	Disease duration	0.0822183661149832	0.423168528105488	-0.595436361131264	0.0805564912935675
WDE	Stride Duration	Foot length	-0.777612952135227	0.00234473857263762	-0.609731023246071	0.0263393445984161
WDE	Stride Duration	Hoehn and Yahr score (as categorical variable)	-0.00318451237682084	0.51	-0.275282148694652	0.671
WDE	Stride Duration	Hoehn and Yahr score (as continuous variable)	0.122085540363541	0.987221998459787	-0.349620566150968	0.190670730724811
WDE	Stride Duration	Hoehn and Yahr score category 1-2	0.167013995750402	0.58	0.387519846661464	0.231
WDE	Stride Duration	Hoehn and Yahr score category 3-4	-0.167013995750402	0.58	-0.387519846661464	0.231
WDE	Stride Duration	MDS-UPDRS III score > 32	0.203596427240627	0.511	-0.0294237903792828	0.933
WDE	Stride Duration	MDS-UPDRS III score ≤ 32	-0.203596427240627	0.511	0.0294237903792828	0.933
WDE	Stride Duration	PIGD score	0.480433709121313	0.335903198280836	-0.096545000396862	0.329936607184861
WDE	Stride Duration	Sex	0.525993128064121	0.066	0.305933734247368	0.362
WDE	Stride Duration	Tremor score	0.197051859603788	0.689180640890167	0.293165368350026	0.780779730218373
WDE	Stride Duration	UPDRS III - 3.C1	-0.508928652351901	0.167639617023873	-0.338244928702893	0.172745492831196
WDE	Stride Duration	UPDRS III - 3b	0.539188810098751	0.315	0.59071213328613	0.286
WDE	Stride Duration	UPDRS III - arising from chair score	-0.105885352096466	0.45	-0.439249107580918	0.269
WDE	Stride Duration	UPDRS III - body bradykinesia score	-0.174894203488964	0.88	-0.151654703387354	0.892
WDE	Stride Duration	UPDRS III - constancy of rest tremor	0.245063805010921	0.016	0.0858206380578877	0.111
WDE	Stride Duration	UPDRS III - dyskinesia impact on part III ratings - A	0.565500993844096	0.103	0.0320666167956613	0.937
WDE	Stride Duration	UPDRS III - dyskinesia impact on part III ratings - B	0.786619544697069	0.086	1	0.073
WDE	Stride Duration	UPDRS III - facial expression score	-0.0517616302104789	0.856	-0.398900418703372	0.391
WDE	Stride Duration	UPDRS III - finger tapping	0.0413935382933574	0.824	-0.335503894006789	0.743
WDE	Stride Duration	UPDRS III - FOG score	0.685949011625603	0.133
WDE	Stride Duration	UPDRS III - gait score	0.272617306087817	0.001	-0.233208764296269	0.083
WDE	Stride Duration	UPDRS III - hands movements	0.326697994557805	0.125	0.0282913576120973	0.947
WDE	Stride Duration	UPDRS III - kinetic tremor of the hands	0.197425020808898	0.005	-0.280045805134544	0.435
WDE	Stride Duration	UPDRS III - leg agility	0.302843139972008	0.0008	-0.165114109210079	0.037
WDE	Stride Duration	UPDRS III - postural stability score	0.298645445006086	0.659	-0.0447222320573206	0.261
WDE	Stride Duration	UPDRS III - postural tremor of the hands	-0.337488576296972	0.741	-0.269772819052617	0.823
WDE	Stride Duration	UPDRS III - posture score	0.194450633771242	0.502	-0.242462012542855	0.839
WDE	Stride Duration	UPDRS III - pronation-supination movements of hands	0.13673682219867	0.421	0.09681626950096	0.359
WDE	Stride Duration	UPDRS III - rest tremor amplitude	-0.0336903880335159	0.582	-0.0360056496677876	0.247
WDE	Stride Duration	UPDRS III - rigidity	0.240261828098902	0.602043349590253	0.303569398028645	0.561211567397608
WDE	Stride Duration	UPDRS III - speech score	-0.203620061869315	0.368	-0.379295151164382	0.625
WDE	Stride Duration	UPDRS III - toe tapping	0.410447018429251	0.027	0.0355417292875337	0.593
WDE	Stride Duration	UPDRS III - total score	0.428683980199563	0.476643883757569	0.100679623403931	0.763775177241206
WDE	Stride Duration	vital height	-0.646368081681428	0.00247037546338214	-0.352583657288896	0.105647770975476
WDE	Stride Duration	vital weight	-0.557766174645455	0.00847938561773853	-0.277143968255791	0.189151221293235
WDE	Stride Length	Age	-0.0594171098193	0.282413895508727	-0.0345280078598762	0.317299732237347
WDE	Stride Length	BMI	-0.0431065166778903	0.974779763294678	0.115995289780755	0.637998950366548
WDE	Stride Length	Disease duration	0.311908117278868	0.154152796600347	0.197644884070226	0.378646132649425
WDE	Stride Length	Foot length	0.120643648973576	0.639519943535668	0.380335160143084	0.253622619350131
WDE	Stride Length	Hoehn and Yahr score (as categorical variable)	-0.0721583791448377	0.301	-0.115174357049273	0.591
WDE	Stride Length	Hoehn and Yahr score (as continuous variable)	-0.15159219515671	0.716167362344797	-0.330663539896732	0.593146254372193
WDE	Stride Length	Hoehn and Yahr score category 1-2	0.312491241366066	0.295	0.323022870606795	0.321
WDE	Stride Length	Hoehn and Yahr score category 3-4	-0.312491241366066	0.295	-0.323022870606795	0.321
WDE	Stride Length	MDS-UPDRS III score > 32	0.229994810108047	0.457	0.229113836657221	0.509
WDE	Stride Length	MDS-UPDRS III score ≤ 32	-0.229994810108047	0.457	-0.229113836657221	0.509
WDE	Stride Length	PIGD score	0.190839465985387	0.194445982075941	-0.012082766557524	0.425866705975467
WDE	Stride Length	Sex	-0.0816280539474311	0.785	-0.405337574560558	0.223
WDE	Stride Length	Tremor score	0.381486290608582	0.0961341762491803	0.399919187349396	0.0693175340861754
WDE	Stride Length	UPDRS III - 3.C1	-0.536960813497094	0.892199292856928	-0.486292356364457	0.768258130825012
WDE	Stride Length	UPDRS III - 3b	-0.454165527061345	0.399	-0.504473704770492	0.365
WDE	Stride Length	UPDRS III - arising from chair score	0.21324764069285	0.775	0.172827436501148	0.727
WDE	Stride Length	UPDRS III - body bradykinesia score	0.213719600244728	0.822	0.211403983823774	0.734
WDE	Stride Length	UPDRS III - constancy of rest tremor	0.279179825325171	0.641	0.271612090345802	0.57
WDE	Stride Length	UPDRS III - dyskinesia impact on part III ratings - A	0.383804543126769	0.279	0.301587261155323	0.455
WDE	Stride Length	UPDRS III - dyskinesia impact on part III ratings - B	-0.18126780588515	0.811	-0.128841317144089	0.94
WDE	Stride Length	UPDRS III - facial expression score	0.176297136137906	0.7	0.0732857692215095	0.753
WDE	Stride Length	UPDRS III - finger tapping	0.152515398240661	0.731	0.101277737940388	0.894
WDE	Stride Length	UPDRS III - FOG score	0.301269401966309	0.563
WDE	Stride Length	UPDRS III - gait score	0.225483426875837	0.804	0.0672280038157105	0.972
WDE	Stride Length	UPDRS III - hands movements	0.0974947201636881	0.779	0.0429502161754297	0.843
WDE	Stride Length	UPDRS III - kinetic tremor of the hands	0.255423481397575	0.614	0.192518767209713	0.587
WDE	Stride Length	UPDRS III - leg agility	0.300395273673473	0.86	0.279392776660381	0.855
WDE	Stride Length	UPDRS III - postural stability score	0.304618942494979	0.429	0.202701438264128	0.523
WDE	Stride Length	UPDRS III - postural tremor of the hands	0.500616708839082	0.106	0.604466074481559	0.034
WDE	Stride Length	UPDRS III - posture score	0.415158844645188	0.361	0.336724531020817	0.577
WDE	Stride Length	UPDRS III - pronation-supination movements of hands	-0.157085509974971	0.432	-0.182670004315372	0.705
WDE	Stride Length	UPDRS III - rest tremor amplitude	0.528078247226841	0.329	0.58496284534248	0.353
WDE	Stride Length	UPDRS III - rigidity	0.111132988647312	0.490013265899787	0.105324537987355	0.422110210903149
WDE	Stride Length	UPDRS III - speech score	-0.0707075960678722	0.699	-0.174170827975262	0.445
WDE	Stride Length	UPDRS III - toe tapping	0.334931365756198	0.766	0.356541133669328	0.721
WDE	Stride Length	UPDRS III - total score	0.153331465390224	0.255974839405258	0.0175411207077991	0.34715019292018
WDE	Stride Length	vital height	-0.0897344937235837	0.771817237781257	0.111752694244965	0.626412925997545
WDE	Stride Length	vital weight	-0.0408714936273255	0.952190249026341	0.135615006644849	0.575115173303784
WDE	Stride Velocity	Age	0.045521984101241	0.459764250208901	0.0555270663806951	0.46484750289938
WDE	Stride Velocity	BMI	0.0532888210379052	0.636435897923887	0.121385309340495	0.558811303929072
WDE	Stride Velocity	Disease duration	0.319668253702772	0.285092550349931	0.328076342137677	0.27417795194168
WDE	Stride Velocity	Foot length	0.355085208547885	0.202620062669585	0.532771266199573	0.0868409516902091
WDE	Stride Velocity	Hoehn and Yahr score (as categorical variable)	-0.0580456015062712	0.678	-0.0615057178703254	0.704
WDE	Stride Velocity	Hoehn and Yahr score (as continuous variable)	-0.173115863521704	0.770072956993638	-0.25103580522874	0.776172024005001
WDE	Stride Velocity	Hoehn and Yahr score category 1-2	0.211785407549346	0.482	0.205716894147724	0.532
WDE	Stride Velocity	Hoehn and Yahr score category 3-4	-0.211785407549346	0.482	-0.205716894147724	0.532
WDE	Stride Velocity	MDS-UPDRS III score > 32	0.268206694545424	0.385	0.295731202141831	0.391
WDE	Stride Velocity	MDS-UPDRS III score ≤ 32	-0.268206694545424	0.385	-0.295731202141831	0.391
WDE	Stride Velocity	PIGD score	0.160923352971093	0.17689952519286	0.134385336345737	0.206044995817855
WDE	Stride Velocity	Sex	-0.328650148191428	0.265	-0.617175536843164	0.054
WDE	Stride Velocity	Tremor score	0.28780102848468	0.0987231647020121	0.290578775908492	0.0911662826430073
WDE	Stride Velocity	UPDRS III - 3.C1	-0.450629498288642	0.831979622124963	-0.453106214540605	0.969047727259507
WDE	Stride Velocity	UPDRS III - 3b	-0.678070383786712	0.202	-0.679999812274451	0.216
WDE	Stride Velocity	UPDRS III - arising from chair score	0.296226057346059	0.689	0.293757499312305	0.753
WDE	Stride Velocity	UPDRS III - body bradykinesia score	0.297213470088528	0.688	0.272664833244376	0.698
WDE	Stride Velocity	UPDRS III - constancy of rest tremor	0.223503612923767	0.45	0.254015875995774	0.454
WDE	Stride Velocity	UPDRS III - dyskinesia impact on part III ratings - A	0.199879118577232	0.577	0.231691172960788	0.568
WDE	Stride Velocity	UPDRS III - dyskinesia impact on part III ratings - B	-0.300805179693037	0.848	-0.260153706814107	0.886
WDE	Stride Velocity	UPDRS III - facial expression score	0.249881209151483	0.544	0.20448997808299	0.653
WDE	Stride Velocity	UPDRS III - finger tapping	0.232613646657694	0.84	0.238836208787388	0.872
WDE	Stride Velocity	UPDRS III - FOG score	0.16590599210113	0.817
WDE	Stride Velocity	UPDRS III - gait score	0.220596729428621	0.829	0.18316629701549	0.758
WDE	Stride Velocity	UPDRS III - hands movements	0.104487686015587	0.951	0.11573456952276	0.939
WDE	Stride Velocity	UPDRS III - kinetic tremor of the hands	0.245690912230994	0.546	0.282431041650946	0.354
WDE	Stride Velocity	UPDRS III - leg agility	0.262381022030484	0.953	0.321522112863197	0.884
WDE	Stride Velocity	UPDRS III - postural stability score	0.321046903620915	0.462	0.307807566756167	0.386
WDE	Stride Velocity	UPDRS III - postural tremor of the hands	0.566476342889605	0.119	0.616298196771323	0.082
WDE	Stride Velocity	UPDRS III - posture score	0.429299335128211	0.331	0.438757628957118	0.387
WDE	Stride Velocity	UPDRS III - pronation-supination movements of hands	-0.107727118438729	0.679	-0.133483594715093	0.74
WDE	Stride Velocity	UPDRS III - rest tremor amplitude	0.496117236016046	0.425	0.532465473368866	0.389
WDE	Stride Velocity	UPDRS III - rigidity	0.14299377690836	0.429521226699731	0.140242039160155	0.360859713811343
WDE	Stride Velocity	UPDRS III - speech score	0.0748199252449538	0.64	0.0130131877183387	0.581
WDE	Stride Velocity	UPDRS III - toe tapping	0.24333094060417	0.963	0.322234564266568	0.896
WDE	Stride Velocity	UPDRS III - total score	0.138555959991928	0.231765450454084	0.104128020556223	0.247446523861945
WDE	Stride Velocity	vital height	0.136844200597743	0.491086927521798	0.261332672851394	0.264070013127246
WDE	Stride Velocity	vital weight	0.107785602666489	0.510144809027343	0.195774936131364	0.374532406734567
WDE	Swing Duration	Age	-0.143555606102783	0.673395880045055	-0.10502136525765	0.885030754068295
WDE	Swing Duration	BMI	-0.389214529820473	0.168420135027085	-0.0727875398045447	0.868080262531931
WDE	Swing Duration	Disease duration	0.0155923216159102	0.95356880172905	-0.623530097142645	0.0198520527068944
WDE	Swing Duration	Foot length	-0.6051472042336	0.0553457961216175	-0.330836552706877	0.406283253656079
WDE	Swing Duration	Hoehn and Yahr score (as categorical variable)	0.122339766264232	0.13	-0.188407721330086	0.802
WDE	Swing Duration	Hoehn and Yahr score (as continuous variable)	0.141237832804626	0.601000824362644	-0.265262864814565	0.432380631121396
WDE	Swing Duration	Hoehn and Yahr score category 1-2	-0.00532085072602138	0.988	0.236464799849397	0.521
WDE	Swing Duration	Hoehn and Yahr score category 3-4	0.00532085072602138	0.988	-0.236464799849397	0.521
WDE	Swing Duration	MDS-UPDRS III score > 32	0.561318972457156	0.11	0.275236036231388	0.478
WDE	Swing Duration	MDS-UPDRS III score ≤ 32	-0.561318972457155	0.11	-0.275236036231388	0.478
WDE	Swing Duration	PIGD score	0.561518862024482	0.0291382661137023	0.141146980205034	0.595767752013464
WDE	Swing Duration	Sex	0.380495615196875	0.267	0.00425694526652113	0.991
WDE	Swing Duration	Tremor score	0.0798700186325483	0.807854553958317	0.119002420292177	0.757739147675317
WDE	Swing Duration	UPDRS III - 3.C1	-0.522600515480096	0.0552024502885591	-0.366728936243129	0.217746812149121
WDE	Swing Duration	UPDRS III - arising from chair score	0.332058291765959	0.122	0.00437293586915508	0.434
WDE	Swing Duration	UPDRS III - body bradykinesia score	0.235736462816582	0.791	0.484219055741452	0.399
WDE	Swing Duration	UPDRS III - constancy of rest tremor	0.919662414689953	0.013	0.737577446108914	0.072
WDE	Swing Duration	UPDRS III - dyskinesia impact on part III ratings - A	0.77902038224215	0.049	0.19997231290904	0.661
WDE	Swing Duration	UPDRS III - dyskinesia impact on part III ratings - B	0.566028727142339	0.05	0.839317585603692	0.18
WDE	Swing Duration	UPDRS III - facial expression score	0.0183845500228729	0.936	-0.266682767724151	0.728
WDE	Swing Duration	UPDRS III - finger tapping	0.273051999590654	0.12	-0.145401632546877	0.681
WDE	Swing Duration	UPDRS III - FOG score	0.976255560446797	0.008
WDE	Swing Duration	UPDRS III - gait score	0.402253732850169	0.029	-0.0464592029733041	0.283
WDE	Swing Duration	UPDRS III - hands movements	0.568671303184975	0.343	0.214313222443001	0.909
WDE	Swing Duration	UPDRS III - kinetic tremor of the hands	0.772298578145689	0.016	0.429190223377103	0.33
WDE	Swing Duration	UPDRS III - leg agility	0.552528024364842	0.002	0.101539533968722	0.012
WDE	Swing Duration	UPDRS III - postural stability score	0.744982937816876	0.022	0.502095852117296	0.214
WDE	Swing Duration	UPDRS III - postural tremor of the hands	-0.095991345675911	0.814	0.0480522876069391	0.708
WDE	Swing Duration	UPDRS III - posture score	0.498214785638587	0.067	0.121241282103781	0.688
WDE	Swing Duration	UPDRS III - pronation-supination movements of hands	0.320880487798007	0.071	0.200438387083885	0.364
WDE	Swing Duration	UPDRS III - rest tremor amplitude	0.214510028698473	0.36	0.162075541694076	0.637
WDE	Swing Duration	UPDRS III - rigidity	0.338511472326686	0.201783449226311	0.418635244419647	0.144482272879066
WDE	Swing Duration	UPDRS III - speech score	-0.171914250049569	0.273	-0.232331572847514	0.888
WDE	Swing Duration	UPDRS III - toe tapping	0.49410604665202	0.149	0.0516828359170417	0.647
WDE	Swing Duration	UPDRS III - total score	0.498327538008928	0.0650448710060365	0.241763821015065	0.437867888968719
WDE	Swing Duration	vital height	-0.444530534647936	0.154912607505413	-0.0339172508904587	0.99963056160569
WDE	Swing Duration	vital weight	-0.39708172113524	0.182079116292764	-0.0456464255310234	0.961394634438063
WDE	Swing Length	Age	0.165886691927561	0.938036714927288	0.199298467325061	0.835758756946458
WDE	Swing Length	BMI	-0.0872547269492275	0.680422596445793	0.0579100670720376	0.912216842814154
WDE	Swing Length	Disease duration	0.186587126309102	0.331754257643917	0.0410668985943235	0.645322610941913
WDE	Swing Length	Foot length	0.323998457651577	0.3107415562966	0.643019594026529	0.0586858913723844
WDE	Swing Length	Hoehn and Yahr score (as categorical variable)	0.232751856356597	0.65	0.150580100123442	0.664
WDE	Swing Length	Hoehn and Yahr score (as continuous variable)	0.33703625680548	0.312566233881213	0.250604914259471	0.532356806593631
WDE	Swing Length	Hoehn and Yahr score category 1-2	-0.35952027383163	0.306	-0.301604003134082	0.411
WDE	Swing Length	Hoehn and Yahr score category 3-4	0.35952027383163	0.306	0.301604003134082	0.411
WDE	Swing Length	MDS-UPDRS III score > 32	0.0427933366325593	0.908	-0.133176151961002	0.734
WDE	Swing Length	MDS-UPDRS III score ≤ 32	-0.0427933366325593	0.908	0.133176151961002	0.734
WDE	Swing Length	PIGD score	0.408026335379169	0.155939941898247	0.332638928370657	0.318507300655996
WDE	Swing Length	Sex	-0.165148776924332	0.636	-0.388803125791693	0.294
WDE	Swing Length	Tremor score	-0.0423988657134402	0.971955514394353	-0.039993628668381	0.972069562427914
WDE	Swing Length	UPDRS III - 3.C1	0.140492399272896	0.631901737104198	0.28119039094915	0.352028125647271
WDE	Swing Length	UPDRS III - arising from chair score	0.295959698266141	0.436	0.193161978530585	0.667
WDE	Swing Length	UPDRS III - body bradykinesia score	-0.0671290994813399	0.962	-0.019943212809342	0.988
WDE	Swing Length	UPDRS III - constancy of rest tremor	0.0888493335973583	0.831	-0.101437697639378	0.817
WDE	Swing Length	UPDRS III - dyskinesia impact on part III ratings - A	0.080462569457782	0.85	-0.286072380568253	0.528
WDE	Swing Length	UPDRS III - dyskinesia impact on part III ratings - B	0.084129289911803	0.978	0.125113562362608	0.909
WDE	Swing Length	UPDRS III - facial expression score	0.488113837083877	0.254	0.43048464022557	0.382
WDE	Swing Length	UPDRS III - finger tapping	0.147837659128701	0.65	-0.0048593738895641	0.671
WDE	Swing Length	UPDRS III - FOG score	0.401805304142336	0.332
WDE	Swing Length	UPDRS III - gait score	0.179352417481199	0.732	0.00312839782395508	0.815
WDE	Swing Length	UPDRS III - hands movements	0.182440427122524	0.886	-0.00202048302066881	0.91
WDE	Swing Length	UPDRS III - kinetic tremor of the hands	0.236811239412047	0.605	0.0326567021197086	0.942
WDE	Swing Length	UPDRS III - leg agility	0.423661588821715	0.625	0.312189525540406	0.637
WDE	Swing Length	UPDRS III - postural stability score	0.52411904436145	0.381	0.465217205913325	0.346
WDE	Swing Length	UPDRS III - postural tremor of the hands	-0.0111633138059211	0.885	0.0446746281173597	0.863
WDE	Swing Length	UPDRS III - posture score	0.484602034511824	0.065	0.408040735517754	0.047
WDE	Swing Length	UPDRS III - pronation-supination movements of hands	-0.12981218860203	0.596	-0.218903053208607	0.605
WDE	Swing Length	UPDRS III - rest tremor amplitude	0.0494369747386647	0.879	0.0123893540799658	0.964
WDE	Swing Length	UPDRS III - rigidity	0.255779183671885	0.335960483653852	0.255274908380765	0.366523542647247
WDE	Swing Length	UPDRS III - speech score	0.19838342765504	0.199	0.210709963166023	0.054
WDE	Swing Length	UPDRS III - toe tapping	0.245008039202	0.676	0.072216956360785	0.693
WDE	Swing Length	UPDRS III - total score	0.245494429142065	0.33564485246693	0.133645805414911	0.599228073357653
WDE	Swing Length	vital height	0.287614759527928	0.363669213208617	0.6166963749133	0.0558059766066452
WDE	Swing Length	vital weight	0.100675575692427	0.803909633152053	0.307326302928213	0.357664428390275
WDE	Swing Velocity	Age	0.238104050809904	0.556000709971431	0.267488786193803	0.486493894157325
WDE	Swing Velocity	BMI	-0.202769321995761	0.449072112089433	-0.106621016262041	0.707626980442842
WDE	Swing Velocity	Disease duration	0.204368956435564	0.392767719291566	0.0942451877835927	0.6627218388425
WDE	Swing Velocity	Foot length	0.340940721596189	0.246182943658396	0.625356473026368	0.0524807195817223
WDE	Swing Velocity	Hoehn and Yahr score (as categorical variable)	0.243388846550724	0.601	0.180498650527172	0.554
WDE	Swing Velocity	Hoehn and Yahr score (as continuous variable)	0.314396218685648	0.290012910700356	0.244403732000912	0.452460388331051
WDE	Swing Velocity	Hoehn and Yahr score category 1-2	-0.455391319877721	0.189	-0.411228299922642	0.256
WDE	Swing Velocity	Hoehn and Yahr score category 3-4	0.455391319877721	0.189	0.411228299922642	0.256
WDE	Swing Velocity	MDS-UPDRS III score > 32	0.133146421376431	0.718	0.0037678446383726	0.992
WDE	Swing Velocity	MDS-UPDRS III score ≤ 32	-0.133146421376431	0.718	-0.0037678446383726	0.992
WDE	Swing Velocity	PIGD score	0.458647332112764	0.0901819499703302	0.453402818077824	0.118306832797955
WDE	Swing Velocity	Sex	-0.353179228950757	0.305	-0.577746179679478	0.109
WDE	Swing Velocity	Tremor score	-0.0673412452832335	0.869324682758379	-0.0657563313473827	0.871345227484197
WDE	Swing Velocity	UPDRS III - 3.C1	0.116615737382963	0.691356982604888	0.232588776446537	0.444455208443046
WDE	Swing Velocity	UPDRS III - arising from chair score	0.370479869605903	0.481	0.306197931163358	0.661
WDE	Swing Velocity	UPDRS III - body bradykinesia score	0.0296966010327465	0.966	0.07470298630392	0.962
WDE	Swing Velocity	UPDRS III - constancy of rest tremor	0.144611291943163	0.727	-0.00199152676703256	0.996
WDE	Swing Velocity	UPDRS III - dyskinesia impact on part III ratings - A	0.0073148332593421	0.986	-0.32248556020708	0.476
WDE	Swing Velocity	UPDRS III - dyskinesia impact on part III ratings - B	0.23163548093169	0.919	0.260137569296031	0.891
WDE	Swing Velocity	UPDRS III - facial expression score	0.573492134672733	0.127	0.53163817193512	0.196
WDE	Swing Velocity	UPDRS III - finger tapping	0.28148799868737	0.52	0.188885242924143	0.483
WDE	Swing Velocity	UPDRS III - FOG score	0.335467793063908	0.421
WDE	Swing Velocity	UPDRS III - gait score	0.262265018826935	0.731	0.148977701296088	0.716
WDE	Swing Velocity	UPDRS III - hands movements	0.309945199021405	0.904	0.206681797618456	0.905
WDE	Swing Velocity	UPDRS III - kinetic tremor of the hands	0.28551940656047	0.675	0.137738735681906	0.759
WDE	Swing Velocity	UPDRS III - leg agility	0.404136499020527	0.695	0.328985640819055	0.676
WDE	Swing Velocity	UPDRS III - postural stability score	0.610762467969947	0.182	0.622198617564913	0.129
WDE	Swing Velocity	UPDRS III - postural tremor of the hands	-0.101188100762815	0.979	-0.0548460734989616	0.983
WDE	Swing Velocity	UPDRS III - posture score	0.554822938484446	0.008	0.532624127671292	0.004
WDE	Swing Velocity	UPDRS III - pronation-supination movements of hands	0.0132122619809927	0.603	-0.0508082416877897	0.576
WDE	Swing Velocity	UPDRS III - rest tremor amplitude	-0.0177097576370087	0.824	-0.0492926928300446	0.917
WDE	Swing Velocity	UPDRS III - rigidity	0.33911692809401	0.204650572403839	0.339633725982768	0.228431000539484
WDE	Swing Velocity	UPDRS III - speech score	0.40018364444913	0.347	0.420116301235842	0.19
WDE	Swing Velocity	UPDRS III - toe tapping	0.167813421455228	0.777	0.00893008824435071	0.766
WDE	Swing Velocity	UPDRS III - total score	0.339017006799443	0.205316369108649	0.269970410477028	0.339249642728335
WDE	Swing Velocity	vital height	0.347104248894898	0.223909480185817	0.654884491158298	0.0286398646873254
WDE	Swing Velocity	vital weight	0.0314280004270729	0.918835074654492	0.19039130222858	0.528999555399007
WDE	walking ratio	Age	0.202580395143431	0.354000936010448	0.204784251820871	0.342944696686609
WDE	walking ratio	BMI	-0.241794319139576	0.278496509156071	-0.275628076252583	0.290104821669402
WDE	walking ratio	Disease duration	-0.086256268976554	0.744187136963442	-0.116297978305717	0.49758189465703
WDE	walking ratio	Foot length	-0.328860922321659	0.241157186716069	-0.410668594456066	0.117129596460044
WDE	walking ratio	Hoehn and Yahr score (as categorical variable)	-0.225161127169394	0.719	-0.229987998612417	0.821
WDE	walking ratio	Hoehn and Yahr score (as continuous variable)	-0.334459467708292	0.248467572144572	-0.387813886324166	0.278677880394824
WDE	walking ratio	Hoehn and Yahr score category 1-2	0.314473480369662	0.292	0.2905038323102	0.374
WDE	walking ratio	Hoehn and Yahr score category 3-4	-0.314473480369662	0.292	-0.2905038323102	0.374
WDE	walking ratio	MDS-UPDRS III score > 32	-0.416326500087074	0.171	-0.40593705444862	0.234
WDE	walking ratio	MDS-UPDRS III score ≤ 32	0.416326500087074	0.171	0.40593705444862	0.234
WDE	walking ratio	PIGD score	-0.0270261326942474	0.764830932475562	-0.0539380221655632	0.883818445445657
WDE	walking ratio	Sex	-0.0456010238509129	0.879	0.0306526196373651	0.928
WDE	walking ratio	Tremor score	-0.367809618063786	0.423700236561942	-0.367699405774325	0.406308803297091
WDE	walking ratio	UPDRS III - 3.C1	-0.0407353851849472	0.969789475391577	-0.0392368636660616	0.91897287813562
WDE	walking ratio	UPDRS III - 3b	0.0328501048483299	0.952	0.0464129001959942	0.934
WDE	walking ratio	UPDRS III - arising from chair score	-0.0233290824344977	0.98	0.0206802170298853	0.992
WDE	walking ratio	UPDRS III - body bradykinesia score	-0.0899577886048116	0.968	-0.0377464684810704	0.993
WDE	walking ratio	UPDRS III - constancy of rest tremor	0.304321803666168	0.204	0.29649799102268	0.2
WDE	walking ratio	UPDRS III - dyskinesia impact on part III ratings - A	-0.0145732610546231	0.968	-0.0537530872715599	0.895
WDE	walking ratio	UPDRS III - dyskinesia impact on part III ratings - B	1	0.000141	1	0.000523
WDE	walking ratio	UPDRS III - facial expression score	-0.222776351074216	0.465	-0.210102820302149	0.535
WDE	walking ratio	UPDRS III - finger tapping	-0.231426874307374	0.473	-0.198469037189942	0.602
WDE	walking ratio	UPDRS III - FOG score	-0.139606787033918	0.894
WDE	walking ratio	UPDRS III - gait score	-0.267857187821356	0.635	-0.311626917852462	0.488
WDE	walking ratio	UPDRS III - hands movements	-0.0710289074279952	0.28	-0.00923726372641638	0.299
WDE	walking ratio	UPDRS III - kinetic tremor of the hands	-0.0863019771957326	0.994	-0.127680314929232	0.948
WDE	walking ratio	UPDRS III - leg agility	0.0227042606285688	0.981	0.0844921907362472	0.987
WDE	walking ratio	UPDRS III - postural stability score	0.0429529009140636	0.802	0.080687261504823	0.849
WDE	walking ratio	UPDRS III - postural tremor of the hands	-0.428746111428423	0.116	-0.458954692186731	0.117
WDE	walking ratio	UPDRS III - posture score	-0.0143328434432009	0.974	0.00992232740015999	0.987
WDE	walking ratio	UPDRS III - pronation-supination movements of hands	-0.291505726641065	0.655	-0.249495117734204	0.786
WDE	walking ratio	UPDRS III - rest tremor amplitude	-0.201372235595563	0.019	-0.228795980291481	0.036
WDE	walking ratio	UPDRS III - rigidity	-0.0269189134760293	0.888481734066878	-0.0273783836247944	0.781617883883123
WDE	walking ratio	UPDRS III - speech score	-0.0473350551786399	0.969	-0.0322158134511611	0.997
WDE	walking ratio	UPDRS III - toe tapping	-0.12576507758981	0.291	-0.122540711936552	0.28
WDE	walking ratio	UPDRS III - total score	-0.0836523282470613	0.645868155605442	-0.105342366229878	0.714265639911435
WDE	walking ratio	vital height	-0.133725430343928	0.516009005635977	-0.164743331738572	0.423748072481296
WDE	walking ratio	vital weight	-0.20875204751437	0.341000398612288	-0.24364840330891	0.32387625609121
WDE%	Stance Duration	Age	-0.520065855220942	0.0564762829152208	-0.533849801807991	0.0686808755630215
WDE%	Stance Duration	BMI	-0.427929947977155	0.0911054532453166	-0.258647798627743	0.319610205516817
WDE%	Stance Duration	Disease duration	0.21560822415566	0.441417693224963	-0.0659888478416188	0.814083651437786
WDE%	Stance Duration	Foot length	-0.595555890232093	0.0269428641121698	-0.456253008426133	0.117867253614377
WDE%	Stance Duration	Hoehn and Yahr score (as categorical variable)	0.00383203873575925	0.354	-0.207804279210026	0.592
WDE%	Stance Duration	Hoehn and Yahr score (as continuous variable)	0.0181276666935262	0.987002179842358	-0.246497782487932	0.385097128630134
WDE%	Stance Duration	Hoehn and Yahr score category 1-2	0.139033027387765	0.698	0.298637730858328	0.415
WDE%	Stance Duration	Hoehn and Yahr score category 3-4	-0.139033027387765	0.698	-0.298637730858328	0.415
WDE%	Stance Duration	MDS-UPDRS III score > 32	0.412078580499866	0.252	0.196066071276693	0.615
WDE%	Stance Duration	MDS-UPDRS III score ≤ 32	-0.412078580499866	0.252	-0.196066071276693	0.615
WDE%	Stance Duration	PIGD score	0.180532195605815	0.528124011400644	-0.247955493361958	0.383813556005338
WDE%	Stance Duration	Sex	0.309302354641005	0.371	0.0717673762192021	0.85
WDE%	Stance Duration	Tremor score	0.347483915249911	0.193785742642209	0.394642776241739	0.160110640504888
WDE%	Stance Duration	UPDRS III - 3.C1	-0.34898471316674	0.221348133549709	-0.204316875304476	0.503134307649448
WDE%	Stance Duration	UPDRS III - arising from chair score	-0.412870156294837	0.406	-0.825172918343915	0.012
WDE%	Stance Duration	UPDRS III - body bradykinesia score	-0.531356983132045	0.156	-0.521744341288754	0.157
WDE%	Stance Duration	UPDRS III - constancy of rest tremor	0.319853625025921	0.436	0.0374051682710483	0.932
WDE%	Stance Duration	UPDRS III - dyskinesia impact on part III ratings - A	0.635651901089094	0.118	0.27972437507821	0.538
WDE%	Stance Duration	UPDRS III - dyskinesia impact on part III ratings - B	0.725308582278811	0.5	0.842851573603165	0.29
WDE%	Stance Duration	UPDRS III - facial expression score	-0.115932450487182	0.939	-0.302271418408399	0.624
WDE%	Stance Duration	UPDRS III - finger tapping	0.193435588949834	0.318	-0.0690689861267557	0.509
WDE%	Stance Duration	UPDRS III - FOG score	0.665378663209275	0.096
WDE%	Stance Duration	UPDRS III - gait score	0.196509075349489	0.135	-0.13672508997992	0.234
WDE%	Stance Duration	UPDRS III - hands movements	0.329847068808129	0.022	0.0461684141644123	0.033
WDE%	Stance Duration	UPDRS III - kinetic tremor of the hands	-0.280405638242348	0.027	-0.852804642890825	0.039
WDE%	Stance Duration	UPDRS III - leg agility	0.116384977049581	0.003	-0.335167144648433	0.004
WDE%	Stance Duration	UPDRS III - postural stability score	0.489720507556507	0.316	0.262316002142088	0.619
WDE%	Stance Duration	UPDRS III - postural tremor of the hands	0.0347838391378874	0.306	0.134705834292221	0.266
WDE%	Stance Duration	UPDRS III - posture score	0.123100437714907	0.309	-0.237358647674283	0.601
WDE%	Stance Duration	UPDRS III - pronation-supination movements of hands	0.0915364361711229	0.02	-0.0303540420735431	0.032
WDE%	Stance Duration	UPDRS III - rest tremor amplitude	0.672642180261384	0.411	0.669751373186717	0.104
WDE%	Stance Duration	UPDRS III - rigidity	0.102705502794543	0.776136640052393	0.0966625121352544	0.83951893559952
WDE%	Stance Duration	UPDRS III - speech score	-0.27367133905289	0.483	-0.312689315683165	0.819
WDE%	Stance Duration	UPDRS III - toe tapping	0.299599069901806	0.032	-0.0191295684655258	0.049
WDE%	Stance Duration	UPDRS III - total score	0.175960479850601	0.511622046116782	-0.0707347467165737	0.825927431528471
WDE%	Stance Duration	vital height	-0.5604475417896	0.0306333247971067	-0.40160664030366	0.147490199465151
WDE%	Stance Duration	vital weight	-0.514202671948702	0.041788389711233	-0.358988851096399	0.17399404794256
WDE%	Step Duration	Age	-0.227045838505532	0.55780167046212	-0.20803013082247	0.626915398348572
WDE%	Step Duration	BMI	0.0983230679153466	0.712312542235311	0.311727307616828	0.27930282719628
WDE%	Step Duration	Disease duration	0.176448702010126	0.545145058537485	-0.00266938392957559	0.875728563135478
WDE%	Step Duration	Foot length	-0.227543386425523	0.346369245185242	-0.0546520546298925	0.750088548483998
WDE%	Step Duration	Hoehn and Yahr score (as categorical variable)	0.170367447722563	0.856	0.113945445100257	0.84
WDE%	Step Duration	Hoehn and Yahr score (as continuous variable)	0.283290688973435	0.386465980312162	0.166563625242811	0.597134569718293
WDE%	Step Duration	Hoehn and Yahr score category 1-2	-0.269497361582056	0.369	-0.263190027724984	0.422
WDE%	Step Duration	Hoehn and Yahr score category 3-4	0.269497361582056	0.369	0.263190027724984	0.422
WDE%	Step Duration	MDS-UPDRS III score > 32	0.505171773026583	0.092	0.481425929939711	0.154
WDE%	Step Duration	MDS-UPDRS III score ≤ 32	-0.505171773026583	0.092	-0.481425929939711	0.154
WDE%	Step Duration	PIGD score	0.379672593423668	0.195530003882696	0.245550056825303	0.527618458883522
WDE%	Step Duration	Sex	0.149756157999	0.616	-0.0734396451816495	0.829
WDE%	Step Duration	Tremor score	-0.114178038136238	0.713076568466912	-0.11512371247855	0.823545417611896
WDE%	Step Duration	UPDRS III - 3.C1	-0.221647434611294	0.730582862590054	-0.112979972336804	0.802554167753505
WDE%	Step Duration	UPDRS III - 3b	0.0816091446072837	0.881	0.0271918812596639	0.962
WDE%	Step Duration	UPDRS III - arising from chair score	0.0668832537225098	0.954	-0.0304741818298678	0.918
WDE%	Step Duration	UPDRS III - body bradykinesia score	0.0330255802028578	0.749	0.033499083892724	0.487
WDE%	Step Duration	UPDRS III - constancy of rest tremor	-0.209676718015863	0.624	-0.301478372148554	0.264
WDE%	Step Duration	UPDRS III - dyskinesia impact on part III ratings - A	0.0166071300886439	0.963	-0.266288123633518	0.51
WDE%	Step Duration	UPDRS III - dyskinesia impact on part III ratings - B	-0.410092661582111	0.598	-0.356194031959371	0.358
WDE%	Step Duration	UPDRS III - facial expression score	0.0357981367814642	0.983	-0.092543299710072	0.948
WDE%	Step Duration	UPDRS III - finger tapping	0.117389985335603	0.773	-0.00516618390114598	0.898
WDE%	Step Duration	UPDRS III - FOG score	0.371584256298456	0.575
WDE%	Step Duration	UPDRS III - gait score	0.424564644501349	0.23	0.306657871612233	0.296
WDE%	Step Duration	UPDRS III - hands movements	0.198130945890373	0.0005	0.0776012101124219	0.001
WDE%	Step Duration	UPDRS III - kinetic tremor of the hands	-0.117308567962229	0.521	-0.315303369480259	0.739
WDE%	Step Duration	UPDRS III - leg agility	0.0193423665403315	0.701	-0.209253317148403	0.759
WDE%	Step Duration	UPDRS III - postural stability score	0.400595761898097	0.299	0.297546855884589	0.291
WDE%	Step Duration	UPDRS III - postural tremor of the hands	-0.21734037769284	0.56	-0.144220464019838	0.721
WDE%	Step Duration	UPDRS III - posture score	0.230048790258787	0.735	0.078620826923468	0.944
WDE%	Step Duration	UPDRS III - pronation-supination movements of hands	0.243736347916141	0.08	0.243028920766134	0.102
WDE%	Step Duration	UPDRS III - rest tremor amplitude	-0.0836335479960694	0.756	-0.0664028768832466	0.761
WDE%	Step Duration	UPDRS III - rigidity	0.0178297527171746	0.885826780971474	0.00727301668245149	0.921711839320892
WDE%	Step Duration	UPDRS III - speech score	0.0374157144359136	0.607	-0.00822630305617788	0.771
WDE%	Step Duration	UPDRS III - toe tapping	0.068251925741192	0.52	-0.141682599338275	0.648
WDE%	Step Duration	UPDRS III - total score	0.154199235418106	0.699865348932754	-0.00231850548560895	0.978498479828238
WDE%	Step Duration	vital height	-0.183610864127081	0.384850015968276	0.0133706468808682	0.92854891888341
WDE%	Step Duration	vital weight	0.0243967256033896	0.998013332325438	0.242879482116569	0.449592755860968
WDE%	Step frequency	Age	0.234483494692304	0.818408440759746	0.214426549158919	0.904625017101062
WDE%	Step frequency	BMI	0.0239268854093952	0.943971179336776	-0.301454083666927	0.315532369467278
WDE%	Step frequency	Disease duration	0.0434001926188968	0.767751525018506	0.467758779229009	0.0396563583514336
WDE%	Step frequency	Foot length	0.382526105967673	0.1091168375042	0.121132968266989	0.502475187224241
WDE%	Step frequency	Hoehn and Yahr score (as categorical variable)	-0.026907125779071	0.663	0.100372824242563	0.661
WDE%	Step frequency	Hoehn and Yahr score (as continuous variable)	-0.0915922147182323	0.892330201173784	0.180778147613977	0.641886152327482
WDE%	Step frequency	Hoehn and Yahr score category 1-2	0.00741847042832918	0.98	-0.0454576322570619	0.891
WDE%	Step frequency	Hoehn and Yahr score category 3-4	-0.00741847042832918	0.98	0.0454576322570619	0.891
WDE%	Step frequency	MDS-UPDRS III score > 32	-0.365106280645352	0.232	-0.266814491897827	0.44
WDE%	Step frequency	MDS-UPDRS III score ≤ 32	0.365106280645352	0.232	0.266814491897827	0.44
WDE%	Step frequency	PIGD score	-0.429548140245628	0.141800463887717	-0.122390408394786	0.800127357006283
WDE%	Step frequency	Sex	-0.244150485473875	0.411	0.136301276866075	0.688
WDE%	Step frequency	Tremor score	-0.0516349582294452	0.794093157812775	-0.0668827068245674	0.988419474878048
WDE%	Step frequency	UPDRS III - 3.C1	0.501995749424048	0.403893568479155	0.380568780523498	0.371767614556749
WDE%	Step frequency	UPDRS III - 3b	-0.208025200213644	0.702	-0.128566706457177	0.82
WDE%	Step frequency	UPDRS III - arising from chair score	-0.105140592084167	0.635	0.0547502071111402	0.806
WDE%	Step frequency	UPDRS III - body bradykinesia score	-0.0684164710759472	0.974	-0.0485390811373919	0.96
WDE%	Step frequency	UPDRS III - constancy of rest tremor	-0.0196308379280676	0.904	0.0838877073450818	0.935
WDE%	Step frequency	UPDRS III - dyskinesia impact on part III ratings - A	-0.120425954502829	0.738	0.302806786446913	0.453
WDE%	Step frequency	UPDRS III - dyskinesia impact on part III ratings - B	-0.202437611587629	0.923	-0.320156675769291	0.679
WDE%	Step frequency	UPDRS III - facial expression score	0.143661129623362	0.872	0.424860681312815	0.291
WDE%	Step frequency	UPDRS III - finger tapping	0.0138684367155646	0.556	0.277639927972235	0.844
WDE%	Step frequency	UPDRS III - FOG score	-0.60344138954816	0.202
WDE%	Step frequency	UPDRS III - gait score	-0.363966818316416	0.101	-0.0598488435001484	0.431
WDE%	Step frequency	UPDRS III - hands movements	-0.163889242224215	0.154	0.0684735277054755	0.386
WDE%	Step frequency	UPDRS III - kinetic tremor of the hands	-0.135853081785935	0.279	0.100707416059035	0.938
WDE%	Step frequency	UPDRS III - leg agility	-0.257723821525619	0.159	-0.00455227241901127	0.407
WDE%	Step frequency	UPDRS III - postural stability score	-0.45181739984628	0.234	-0.26032715032647	0.365
WDE%	Step frequency	UPDRS III - postural tremor of the hands	0.245459559695107	0.701	0.130691644174226	0.877
WDE%	Step frequency	UPDRS III - posture score	-0.251920820741737	0.673	0.0229043955046993	1
WDE%	Step frequency	UPDRS III - pronation-supination movements of hands	-0.130930625058871	0.469	-0.0861581174806615	0.684
WDE%	Step frequency	UPDRS III - rest tremor amplitude	0.0351072855891157	0.966	-0.00508444456925349	0.997
WDE%	Step frequency	UPDRS III - rigidity	-0.164241930907481	0.91175692489629	-0.16750883436466	0.8080856728999
WDE%	Step frequency	UPDRS III - speech score	0.238400733845074	0.371	0.420418330679926	0.441
WDE%	Step frequency	UPDRS III - toe tapping	-0.189681755624715	0.456	0.0871736455509444	0.89
WDE%	Step frequency	UPDRS III - total score	-0.278291235761652	0.550459209798353	-0.0374377521693233	0.976864472255229
WDE%	Step frequency	vital height	0.25515165226366	0.197931850170562	-0.081868107497928	0.976370612290732
WDE%	Step frequency	vital weight	0.0635276098041095	0.706110330524326	-0.282493867234126	0.421789511638147
WDE%	Step Length	Age	-0.479791105314942	0.0155756885671701	-0.47205226063729	0.0197795809070205
WDE%	Step Length	BMI	-0.107957777015762	0.66244443497302	0.0155886043052795	0.931332799004025
WDE%	Step Length	Disease duration	0.342623666445886	0.077225785908511	0.261131119325883	0.316669162505787
WDE%	Step Length	Foot length	-0.0924505599161022	0.943425795701074	0.0689709426565854	0.815706101706306
WDE%	Step Length	Hoehn and Yahr score (as categorical variable)	-0.240192121799941	0.07	-0.267789478433157	0.258
WDE%	Step Length	Hoehn and Yahr score (as continuous variable)	-0.301723818796743	0.217027401957653	-0.484429404028736	0.203772289676161
WDE%	Step Length	Hoehn and Yahr score category 1-2	0.623180787589902	0.028	0.606286687055076	0.051
WDE%	Step Length	Hoehn and Yahr score category 3-4	-0.623180787589902	0.028	-0.606286687055076	0.051
WDE%	Step Length	MDS-UPDRS III score > 32	-0.0420544255387651	0.893	0.0594765409186804	0.865
WDE%	Step Length	MDS-UPDRS III score ≤ 32	0.042054425538765	0.893	-0.0594765409186804	0.865
WDE%	Step Length	PIGD score	-0.062039940222876	0.974170725441812	-0.362163507026845	0.774314987717049
WDE%	Step Length	Sex	-0.0270730128627721	0.928	-0.162533423164181	0.632
WDE%	Step Length	Tremor score	0.319688600332473	0.196180217652457	0.332238523046781	0.172693132927798
WDE%	Step Length	UPDRS III - 3.C1	-0.576917963743714	0.955278035603116	-0.542805436467009	0.707189900878839
WDE%	Step Length	UPDRS III - 3b	-0.465119262604128	0.387	-0.508093682534594	0.361
WDE%	Step Length	UPDRS III - arising from chair score	-0.158403330389758	0.501	-0.174575163233084	0.325
WDE%	Step Length	UPDRS III - body bradykinesia score	-0.041786462392407	0.824	-0.004482363166701	0.633
WDE%	Step Length	UPDRS III - constancy of rest tremor	0.158682014159031	0.818	0.118382744075286	0.686
WDE%	Step Length	UPDRS III - dyskinesia impact on part III ratings - A	0.45618667682444	0.195	0.415580784472843	0.299
WDE%	Step Length	UPDRS III - dyskinesia impact on part III ratings - B	-0.334854546436653	0.763	-0.328188213530794	0.845
WDE%	Step Length	UPDRS III - facial expression score	-0.0665037204132657	0.831	-0.134359783300882	0.702
WDE%	Step Length	UPDRS III - finger tapping	-0.135223416198635	0.958	-0.113123748006174	0.886
WDE%	Step Length	UPDRS III - FOG score	0.0296513625494981	0.535
WDE%	Step Length	UPDRS III - gait score	-0.0541692160433296	0.624	-0.214995380560907	0.547
WDE%	Step Length	UPDRS III - hands movements	-0.194016374599777	0.725	-0.199647282501628	0.898
WDE%	Step Length	UPDRS III - kinetic tremor of the hands	0.0206228070460124	0.673	-0.106226100768604	0.621
WDE%	Step Length	UPDRS III - leg agility	-0.0911735068023115	0.649	-0.142520052037109	0.849
WDE%	Step Length	UPDRS III - postural stability score	0.123217235741753	0.249	0.058102754004187	0.318
WDE%	Step Length	UPDRS III - postural tremor of the hands	0.428509083875733	0.237	0.503048576281733	0.122
WDE%	Step Length	UPDRS III - posture score	0.102590693191368	0.772	0.0257832261091825	0.905
WDE%	Step Length	UPDRS III - pronation-supination movements of hands	-0.419025811642622	0.086	-0.355168346618529	0.357
WDE%	Step Length	UPDRS III - rest tremor amplitude	0.394334251581284	0.654	0.426554406844117	0.71
WDE%	Step Length	UPDRS III - rigidity	-0.0113442886162767	0.787933249859558	-0.0203738524432267	0.857998655766477
WDE%	Step Length	UPDRS III - speech score	-0.20282982323133	0.725	-0.307657207010429	0.244
WDE%	Step Length	UPDRS III - toe tapping	0.0515670625423453	0.708	0.077520651870176	0.806
WDE%	Step Length	UPDRS III - total score	-0.0841218091311215	0.989577067289836	-0.247172381715723	0.988215569125338
WDE%	Step Length	vital height	-0.173876538933361	0.626548092757696	-0.0320182150499395	0.949389080926336
WDE%	Step Length	vital weight	-0.13808971157823	0.633218746073984	-0.00983988210076017	0.949455590189462
WDE%	Step Velocity	Age	-0.351598975563759	0.0311838761012642	-0.366120851597432	0.0380584829220043
WDE%	Step Velocity	BMI	0.0685736313763089	0.766120723629665	0.0148423699013978	0.851664984064641
WDE%	Step Velocity	Disease duration	0.294508197072313	0.228166404959913	0.448871856690703	0.168944283584731
WDE%	Step Velocity	Foot length	0.239738892582498	0.275822291417843	0.221932276438346	0.477673771826217
WDE%	Step Velocity	Hoehn and Yahr score (as categorical variable)	-0.211649691788506	0.421	-0.14769103589656	0.464
WDE%	Step Velocity	Hoehn and Yahr score (as continuous variable)	-0.416161850076072	0.279091498210272	-0.41781931983878	0.49187007787811
WDE%	Step Velocity	Hoehn and Yahr score category 1-2	0.48723300369371	0.095	0.404446146748451	0.21
WDE%	Step Velocity	Hoehn and Yahr score category 3-4	-0.48723300369371	0.095	-0.404446146748451	0.21
WDE%	Step Velocity	MDS-UPDRS III score > 32	-0.0467908477293418	0.881	0.14334287211767	0.681
WDE%	Step Velocity	MDS-UPDRS III score ≤ 32	0.0467908477293418	0.881	-0.14334287211767	0.681
WDE%	Step Velocity	PIGD score	-0.27446005626732	0.89698881727114	-0.292549126344004	0.709081589631424
WDE%	Step Velocity	Sex	-0.285176872073313	0.335	-0.274111033449693	0.416
WDE%	Step Velocity	Tremor score	0.195814660402711	0.0997597594695327	0.195404314925775	0.126655596593957
WDE%	Step Velocity	UPDRS III - 3.C1	-0.332512774304003	0.519583614108797	-0.415895412520706	0.771556781616597
WDE%	Step Velocity	UPDRS III - 3b	-0.819043279157402	0.119	-0.786257083129936	0.149
WDE%	Step Velocity	UPDRS III - arising from chair score	-0.0608284483558827	0.266	0.0305149031221135	0.457
WDE%	Step Velocity	UPDRS III - body bradykinesia score	0.0780020882121527	0.574	0.115473060846622	0.52
WDE%	Step Velocity	UPDRS III - constancy of rest tremor	0.147726527479482	0.281	0.182842128799027	0.346
WDE%	Step Velocity	UPDRS III - dyskinesia impact on part III ratings - A	0.214423507020527	0.55	0.38119617080202	0.342
WDE%	Step Velocity	UPDRS III - dyskinesia impact on part III ratings - B	-0.442430908629959	0.71	-0.462234700660096	0.717
WDE%	Step Velocity	UPDRS III - facial expression score	-0.039901114432294	0.873	0.014565088598848	0.927
WDE%	Step Velocity	UPDRS III - finger tapping	-0.128562700738596	0.984	0.0176635921010468	0.849
WDE%	Step Velocity	UPDRS III - FOG score	-0.269662982769514	0.516
WDE%	Step Velocity	UPDRS III - gait score	-0.160751508954996	0.931	-0.102066146127256	0.913
WDE%	Step Velocity	UPDRS III - hands movements	-0.268653299390388	0.922	-0.133426195861977	0.951
WDE%	Step Velocity	UPDRS III - kinetic tremor of the hands	0.00535039498146689	0.455	0.0679506903535923	0.336
WDE%	Step Velocity	UPDRS III - leg agility	-0.194351368035567	0.804	-0.0636515739815828	0.889
WDE%	Step Velocity	UPDRS III - postural stability score	0.0934936015897042	0.186	0.20034017660831	0.087
WDE%	Step Velocity	UPDRS III - postural tremor of the hands	0.587907064211531	0.05	0.570848167573807	0.073
WDE%	Step Velocity	UPDRS III - posture score	0.106130948722347	0.966	0.21817431392171	0.761
WDE%	Step Velocity	UPDRS III - pronation-supination movements of hands	-0.460304254552891	0.315	-0.372329587882108	0.398
WDE%	Step Velocity	UPDRS III - rest tremor amplitude	0.470289035056049	0.631	0.473396358755322	0.534
WDE%	Step Velocity	UPDRS III - rigidity	-0.0660858466961944	0.710110865905038	-0.0625769694546141	0.772192474537165
WDE%	Step Velocity	UPDRS III - speech score	-0.0817628648057013	0.71	-0.11231516945746	0.27
WDE%	Step Velocity	UPDRS III - toe tapping	-0.132967455617157	0.96	0.0273990368019876	0.976
WDE%	Step Velocity	UPDRS III - total score	-0.293838476363739	0.948449106335695	-0.280074342977968	0.757122826195094
WDE%	Step Velocity	vital height	0.143242320906481	0.4719755842798	0.0970811103868046	0.572265331879117
WDE%	Step Velocity	vital weight	0.0889522913329207	0.645874584576227	0.0348311057096463	0.741425184437097
WDE%	Stride Duration	Age	-0.288099394924577	0.497882899191792	-0.309191706842721	0.61579949672419
WDE%	Stride Duration	BMI	-0.500551555201254	0.0219176072604841	-0.222775333413761	0.301843433737772
WDE%	Stride Duration	Disease duration	0.0687929928369407	0.451740212652586	-0.611716472529521	0.0720770594982014
WDE%	Stride Duration	Foot length	-0.784005637426917	0.00202819257325437	-0.622244907317766	0.0229999569237465
WDE%	Stride Duration	Hoehn and Yahr score (as categorical variable)	-0.00128073295091615	0.516	-0.27179529887643	0.647
WDE%	Stride Duration	Hoehn and Yahr score (as continuous variable)	0.125919054055457	0.994860832164234	-0.338637668106752	0.196696793082835
WDE%	Stride Duration	Hoehn and Yahr score category 1-2	0.16120739727802	0.594	0.380027555582505	0.24
WDE%	Stride Duration	Hoehn and Yahr score category 3-4	-0.16120739727802	0.594	-0.380027555582505	0.24
WDE%	Stride Duration	MDS-UPDRS III score > 32	0.205796514934035	0.507	-0.0276921868932589	0.937
WDE%	Stride Duration	MDS-UPDRS III score ≤ 32	-0.205796514934035	0.507	0.0276921868932589	0.937
WDE%	Stride Duration	PIGD score	0.469176092469239	0.35901754144856	-0.113694536890058	0.30350462358395
WDE%	Stride Duration	Sex	0.534251689240642	0.062	0.327077095784733	0.329
WDE%	Stride Duration	Tremor score	0.214090477009368	0.711955815348043	0.315471161479458	0.809382170819574
WDE%	Stride Duration	UPDRS III - 3.C1	-0.497850281059467	0.166595357640273	-0.321776703763743	0.178980555178224
WDE%	Stride Duration	UPDRS III - 3b	0.546142600175839	0.308	0.597695883919159	0.28
WDE%	Stride Duration	UPDRS III - arising from chair score	-0.117326445332444	0.428	-0.453727877951081	0.234
WDE%	Stride Duration	UPDRS III - body bradykinesia score	-0.181917941991857	0.875	-0.159770944891933	0.894
WDE%	Stride Duration	UPDRS III - constancy of rest tremor	0.248763809187737	0.014	0.090701738477093	0.104
WDE%	Stride Duration	UPDRS III - dyskinesia impact on part III ratings - A	0.571082612595251	0.1	0.0441593870658769	0.914
WDE%	Stride Duration	UPDRS III - dyskinesia impact on part III ratings - B	0.800605506628141	0.08	1	0.069
WDE%	Stride Duration	UPDRS III - facial expression score	-0.0667475157995779	0.852	-0.416246456005132	0.357
WDE%	Stride Duration	UPDRS III - finger tapping	0.0406436108855138	0.83	-0.334821295325784	0.745
WDE%	Stride Duration	UPDRS III - FOG score	0.682186244453098	0.137
WDE%	Stride Duration	UPDRS III - gait score	0.266024184718465	0.001	-0.238578271251287	0.073
WDE%	Stride Duration	UPDRS III - hands movements	0.329832251096892	0.129	0.0322722705304157	0.948
WDE%	Stride Duration	UPDRS III - kinetic tremor of the hands	0.191536386816222	0.005	-0.286338593707351	0.423
WDE%	Stride Duration	UPDRS III - leg agility	0.306953070198521	0.000825	-0.156596469467806	0.037
WDE%	Stride Duration	UPDRS III - postural stability score	0.290124907497348	0.671	-0.0547848256876141	0.267
WDE%	Stride Duration	UPDRS III - postural tremor of the hands	-0.330075117424882	0.721	-0.259954291717341	0.792
WDE%	Stride Duration	UPDRS III - posture score	0.178263235396998	0.503	-0.264052329858787	0.818
WDE%	Stride Duration	UPDRS III - pronation-supination movements of hands	0.143347631404355	0.425	0.103675524926685	0.362
WDE%	Stride Duration	UPDRS III - rest tremor amplitude	-0.0235921302755772	0.557	-0.023023472428074	0.214
WDE%	Stride Duration	UPDRS III - rigidity	0.23746117051083	0.612022161261793	0.29819230720516	0.579414942054229
WDE%	Stride Duration	UPDRS III - speech score	-0.216981387882285	0.348	-0.394186622937702	0.582
WDE%	Stride Duration	UPDRS III - toe tapping	0.413230564564984	0.028	0.0398867762647865	0.593
WDE%	Stride Duration	UPDRS III - total score	0.427718563308361	0.478092308636084	0.101846649893036	0.762281820094353
WDE%	Stride Duration	vital height	-0.652869706471423	0.00218992984398847	-0.367210712348907	0.0941926373801019
WDE%	Stride Duration	vital weight	-0.568831277549421	0.00720340947605846	-0.298070019394431	0.16570307120877
WDE%	Stride Length	Age	-0.451625240062906	0.0164254905309071	-0.444752772818935	0.0219101965779525
WDE%	Stride Length	BMI	-0.0268205334328259	0.911584776605301	0.0477588729918111	0.815043861047416
WDE%	Stride Length	Disease duration	0.290200429857548	0.121327336733033	0.267431610059618	0.298857329161022
WDE%	Stride Length	Foot length	0.0220203359189596	0.670390764285321	0.132330951385841	0.649447268815345
WDE%	Stride Length	Hoehn and Yahr score (as categorical variable)	-0.205466182815234	0.171	-0.194451991264325	0.404
WDE%	Stride Length	Hoehn and Yahr score (as continuous variable)	-0.312149184892214	0.293854781167823	-0.430189512833475	0.362545900091279
WDE%	Stride Length	Hoehn and Yahr score category 1-2	0.540644459969672	0.061	0.485098311746671	0.128
WDE%	Stride Length	Hoehn and Yahr score category 3-4	-0.540644459969672	0.061	-0.485098311746671	0.128
WDE%	Stride Length	MDS-UPDRS III score > 32	0.0282791993325491	0.928	0.175127268873078	0.615
WDE%	Stride Length	MDS-UPDRS III score ≤ 32	-0.0282791993325491	0.928	-0.175127268873078	0.615
WDE%	Stride Length	PIGD score	-0.0872099937724855	0.871861339713432	-0.277214105035851	0.903180064456298
WDE%	Stride Length	Sex	-0.130019057148815	0.664	-0.247870283753252	0.463
WDE%	Stride Length	Tremor score	0.366928040768294	0.102931687416025	0.37198734017465	0.0988527170535107
WDE%	Stride Length	UPDRS III - 3.C1	-0.513809016050724	0.915197487752749	-0.509555317728206	0.801395227359701
WDE%	Stride Length	UPDRS III - 3b	-0.534789239537312	0.319	-0.554185933041444	0.318
WDE%	Stride Length	UPDRS III - arising from chair score	-0.110011484478364	0.426	-0.0891512350794473	0.368
WDE%	Stride Length	UPDRS III - body bradykinesia score	0.016977422284414	0.74	0.0513510502380155	0.565
WDE%	Stride Length	UPDRS III - constancy of rest tremor	0.18144874899021	0.625	0.169682559283901	0.539
WDE%	Stride Length	UPDRS III - dyskinesia impact on part III ratings - A	0.376314228212088	0.289	0.393949373844785	0.326
WDE%	Stride Length	UPDRS III - dyskinesia impact on part III ratings - B	-0.294797732986795	0.846	-0.290046971226407	0.878
WDE%	Stride Length	UPDRS III - facial expression score	-0.0183426685918341	0.83	-0.0464596694355052	0.793
WDE%	Stride Length	UPDRS III - finger tapping	-0.0941044824560137	0.983	-0.0230730782870088	0.911
WDE%	Stride Length	UPDRS III - FOG score	-0.0483678832591323	0.543
WDE%	Stride Length	UPDRS III - gait score	-0.0313974905755898	0.855	-0.109940673264815	0.737
WDE%	Stride Length	UPDRS III - hands movements	-0.166366962668412	0.848	-0.105238900906771	0.922
WDE%	Stride Length	UPDRS III - kinetic tremor of the hands	0.0284992945036716	0.744	-0.03340197606798	0.59
WDE%	Stride Length	UPDRS III - leg agility	-0.081773867466789	0.744	-0.0583269646435694	0.855
WDE%	Stride Length	UPDRS III - postural stability score	0.166185143864627	0.33	0.161440957411998	0.346
WDE%	Stride Length	UPDRS III - postural tremor of the hands	0.51556213841417	0.125	0.565068613731669	0.08
WDE%	Stride Length	UPDRS III - posture score	0.154482140528714	0.841	0.14384360030919	0.862
WDE%	Stride Length	UPDRS III - pronation-supination movements of hands	-0.384837298223938	0.119	-0.29623694372799	0.354
WDE%	Stride Length	UPDRS III - rest tremor amplitude	0.50113978553585	0.539	0.529984484888119	0.55
WDE%	Stride Length	UPDRS III - rigidity	0.0343469873377958	0.582000493446784	0.0299124393413069	0.628110136549176
WDE%	Stride Length	UPDRS III - speech score	-0.157360731631134	0.754	-0.241603435365848	0.257
WDE%	Stride Length	UPDRS III - toe tapping	0.0506756450415264	0.789	0.144595971621325	0.797
WDE%	Stride Length	UPDRS III - total score	-0.0930917595578027	0.838897487812967	-0.189564730494698	0.73665105039321
WDE%	Stride Length	vital height	-0.0876950429653613	0.859162417565767	-0.00551450182420407	0.861149268808624
WDE%	Stride Length	vital weight	-0.0520822751552944	0.889907782651284	0.0247526251939071	0.826703017028859
WDE%	Stride Velocity	Age	-0.336207247892924	0.0351663567196003	-0.355780982137532	0.0402202709716095
WDE%	Stride Velocity	BMI	0.164081693712296	0.55564661797187	0.10574624498252	0.649346020985089
WDE%	Stride Velocity	Disease duration	0.225614169728454	0.290090520371352	0.391244571245013	0.207282689161402
WDE%	Stride Velocity	Foot length	0.29682076728697	0.19810172651885	0.267731222124437	0.387457473946996
WDE%	Stride Velocity	Hoehn and Yahr score (as categorical variable)	-0.194743910449521	0.506	-0.117472228359462	0.537
WDE%	Stride Velocity	Hoehn and Yahr score (as continuous variable)	-0.370207618991652	0.320565230315677	-0.346942691059351	0.585718256487391
WDE%	Stride Velocity	Hoehn and Yahr score category 1-2	0.452078684295216	0.123	0.356451564042537	0.272
WDE%	Stride Velocity	Hoehn and Yahr score category 3-4	-0.452078684295216	0.123	-0.356451564042537	0.272
WDE%	Stride Velocity	MDS-UPDRS III score > 32	0.000354682872232143	0.999	0.219999656479369	0.526
WDE%	Stride Velocity	MDS-UPDRS III score ≤ 32	-0.000354682872232143	0.999	-0.219999656479369	0.526
WDE%	Stride Velocity	PIGD score	-0.261457460797776	0.891994160332245	-0.233712880707888	0.653151400693714
WDE%	Stride Velocity	Sex	-0.328064788257416	0.266	-0.318214083655843	0.343
WDE%	Stride Velocity	Tremor score	0.310954918632885	0.06847455917109	0.312136371729799	0.0886316991801448
WDE%	Stride Velocity	UPDRS III - 3.C1	-0.329916652783768	0.54598406680248	-0.431353088904553	0.836436465397757
WDE%	Stride Velocity	UPDRS III - 3b	-0.781718133684833	0.138	-0.750287514917534	0.17
WDE%	Stride Velocity	UPDRS III - arising from chair score	-0.0689254546091276	0.274	0.032250903951674	0.499
WDE%	Stride Velocity	UPDRS III - body bradykinesia score	0.0715071715245713	0.586	0.103973572390781	0.525
WDE%	Stride Velocity	UPDRS III - constancy of rest tremor	0.111125710472699	0.242	0.15176712123875	0.315
WDE%	Stride Velocity	UPDRS III - dyskinesia impact on part III ratings - A	0.166220504188013	0.644	0.348670929901523	0.386
WDE%	Stride Velocity	UPDRS III - dyskinesia impact on part III ratings - B	-0.479984373222742	0.649	-0.506300038316536	0.668
WDE%	Stride Velocity	UPDRS III - facial expression score	-0.0351882370073922	0.724	0.0293255271771995	0.803
WDE%	Stride Velocity	UPDRS III - finger tapping	-0.101898833349071	0.988	0.0688826274242175	0.891
WDE%	Stride Velocity	UPDRS III - FOG score	-0.302162422800091	0.456
WDE%	Stride Velocity	UPDRS III - gait score	-0.114316012238484	0.943	-0.0181446463007546	0.962
WDE%	Stride Velocity	UPDRS III - hands movements	-0.253815901337384	0.884	-0.089412655212373	0.927
WDE%	Stride Velocity	UPDRS III - kinetic tremor of the hands	-0.0207070960927308	0.476	0.0541250107925256	0.372
WDE%	Stride Velocity	UPDRS III - leg agility	-0.166347520500354	0.811	0.000987514881331476	0.906
WDE%	Stride Velocity	UPDRS III - postural stability score	0.0804793740388505	0.326	0.201195093664827	0.155
WDE%	Stride Velocity	UPDRS III - postural tremor of the hands	0.637909730935341	0.041	0.620973618673241	0.061
WDE%	Stride Velocity	UPDRS III - posture score	0.0927764348904772	0.979	0.219410156037668	0.774
WDE%	Stride Velocity	UPDRS III - pronation-supination movements of hands	-0.40533510458792	0.399	-0.293955891019584	0.489
WDE%	Stride Velocity	UPDRS III - rest tremor amplitude	0.522715722611609	0.566	0.530804352860791	0.479
WDE%	Stride Velocity	UPDRS III - rigidity	-0.0360550043265034	0.643635332459522	-0.0311774295145989	0.700435757121712
WDE%	Stride Velocity	UPDRS III - speech score	-0.107990626573756	0.742	-0.144616781019758	0.294
WDE%	Stride Velocity	UPDRS III - toe tapping	-0.0765847738070286	0.913	0.136763025587615	0.926
WDE%	Stride Velocity	UPDRS III - total score	-0.242693431206653	0.975671588490088	-0.198678628200801	0.645020362107476
WDE%	Stride Velocity	vital height	0.140727031401227	0.471803367220226	0.0635342179653736	0.619778572381885
WDE%	Stride Velocity	vital weight	0.156113437333335	0.50620985437086	0.0923228541377372	0.616533856784138
WDE%	Swing Duration	Age	-0.106553797459226	0.673543382397429	-0.0542241796573457	0.894310166133916
WDE%	Swing Duration	BMI	-0.307080115307465	0.272225158415189	0.0731046307601185	0.769901350468486
WDE%	Swing Duration	Disease duration	0.0140033242291945	0.888237172336762	-0.661996369324899	0.0182632524965873
WDE%	Swing Duration	Foot length	-0.618053831657174	0.0459772430962815	-0.339650214141358	0.377839229941589
WDE%	Swing Duration	Hoehn and Yahr score (as categorical variable)	0.125537984786507	0.112	-0.204446999025576	0.869
WDE%	Swing Duration	Hoehn and Yahr score (as continuous variable)	0.157050953796745	0.591412155969976	-0.262280820381129	0.393077565825241
WDE%	Swing Duration	Hoehn and Yahr score category 1-2	0.0302934227490966	0.933	0.303237067310299	0.408
WDE%	Swing Duration	Hoehn and Yahr score category 3-4	-0.0302934227490966	0.933	-0.303237067310299	0.408
WDE%	Swing Duration	MDS-UPDRS III score > 32	0.518667829605371	0.143	0.194711887439735	0.618
WDE%	Swing Duration	MDS-UPDRS III score ≤ 32	-0.518667829605371	0.143	-0.194711887439735	0.618
WDE%	Swing Duration	PIGD score	0.538246619064028	0.0390580978356747	0.0665588647395091	0.810860489615572
WDE%	Swing Duration	Sex	0.493765821298998	0.143	0.160471313162221	0.671
WDE%	Swing Duration	Tremor score	0.0963515226127999	0.725306611362372	0.144812533617439	0.645361902725698
WDE%	Swing Duration	UPDRS III - 3.C1	-0.534799257025791	0.0487905641105915	-0.381646878511105	0.198171906536296
WDE%	Swing Duration	UPDRS III - arising from chair score	0.360787678440594	0.061	0.029396482239362	0.252
WDE%	Swing Duration	UPDRS III - body bradykinesia score	0.214838527419778	0.824	0.476475762902601	0.399
WDE%	Swing Duration	UPDRS III - constancy of rest tremor	0.878334789782629	0.019	0.671195194214674	0.106
WDE%	Swing Duration	UPDRS III - dyskinesia impact on part III ratings - A	0.826295301874497	0.034	0.246132475045456	0.588
WDE%	Swing Duration	UPDRS III - dyskinesia impact on part III ratings - B	0.427621775673584	0.066	0.692333248466155	0.269
WDE%	Swing Duration	UPDRS III - facial expression score	-0.0399330386772545	0.977	-0.36920544886605	0.508
WDE%	Swing Duration	UPDRS III - finger tapping	0.251065864531275	0.095	-0.209023827443666	0.688
WDE%	Swing Duration	UPDRS III - FOG score	1	0.005
WDE%	Swing Duration	UPDRS III - gait score	0.401721628932106	0.03	-0.0781105395901028	0.406
WDE%	Swing Duration	UPDRS III - hands movements	0.523524414225013	0.325	0.111049270067971	0.944
WDE%	Swing Duration	UPDRS III - kinetic tremor of the hands	0.754301996765269	0.012	0.378882935146328	0.392
WDE%	Swing Duration	UPDRS III - leg agility	0.612064219426301	0.0000663	0.180213643885474	0.000603
WDE%	Swing Duration	UPDRS III - postural stability score	0.640343680426057	0.031	0.293437734468263	0.423
WDE%	Swing Duration	UPDRS III - postural tremor of the hands	-0.0401929098727521	0.905	0.130603125300586	0.775
WDE%	Swing Duration	UPDRS III - posture score	0.457303266993632	0.038	0.0251411398220478	0.521
WDE%	Swing Duration	UPDRS III - pronation-supination movements of hands	0.29048018118409	0.065	0.153827677903289	0.411
WDE%	Swing Duration	UPDRS III - rest tremor amplitude	0.246855055362101	0.416	0.205822005212367	0.689
WDE%	Swing Duration	UPDRS III - rigidity	0.222575423296388	0.385658157876541	0.269884626483371	0.342922842002287
WDE%	Swing Duration	UPDRS III - speech score	-0.278146462330076	0.189	-0.387688162496051	0.67
WDE%	Swing Duration	UPDRS III - toe tapping	0.572066499998741	0.046	0.162313877706886	0.309
WDE%	Swing Duration	UPDRS III - total score	0.453477373610663	0.0901459604098109	0.159425136056231	0.596803006411732
WDE%	Swing Duration	vital height	-0.520946749820162	0.0803539443426136	-0.147833212152944	0.712996546745251
WDE%	Swing Duration	vital weight	-0.364139035881622	0.211289115507368	0.0258997591758914	0.884815185590839
WDE%	Swing Length	Age	-0.466590601250446	0.0342678504081673	-0.458657908664186	0.0469661813229643
WDE%	Swing Length	BMI	-0.144196184508676	0.551122207132777	-0.0180031236071466	0.905600115102639
WDE%	Swing Length	Disease duration	0.311126354734125	0.14120740159798	0.209402408885964	0.28565115033749
WDE%	Swing Length	Foot length	0.0884095893157562	0.74134865285502	0.321155315676314	0.325376104221106
WDE%	Swing Length	Hoehn and Yahr score (as categorical variable)	0.042446143940229	0.878	-0.0652197297533	0.935
WDE%	Swing Length	Hoehn and Yahr score (as continuous variable)	0.102136348700407	0.856706770154892	-0.0203171458424537	0.788252470894902
WDE%	Swing Length	Hoehn and Yahr score category 1-2	0.0933147143249272	0.795	0.173919073979184	0.639
WDE%	Swing Length	Hoehn and Yahr score category 3-4	-0.0933147143249272	0.795	-0.173919073979184	0.639
WDE%	Swing Length	MDS-UPDRS III score > 32	-0.081027645630208	0.826	-0.271299617054387	0.484
WDE%	Swing Length	MDS-UPDRS III score ≤ 32	0.0810276456302079	0.826	0.271299617054387	0.484
WDE%	Swing Length	PIGD score	0.0913597679393634	0.783030951517411	-0.145117143697826	0.551808703117302
WDE%	Swing Length	Sex	-0.0678123859165936	0.847	-0.264614857002991	0.481
WDE%	Swing Length	Tremor score	-0.0298479007339029	0.924665204295721	-0.0270794469139141	0.925194033201007
WDE%	Swing Length	UPDRS III - 3.C1	0.00313571136007198	0.991511670463066	0.11958819751529	0.697175002657775
WDE%	Swing Length	UPDRS III - arising from chair score	-0.274840375973034	0.484	-0.486058109638588	0.316
WDE%	Swing Length	UPDRS III - body bradykinesia score	-0.392966791679539	0.512	-0.37137781153725	0.595
WDE%	Swing Length	UPDRS III - constancy of rest tremor	0.0062717186247567	0.988	-0.189703593398049	0.665
WDE%	Swing Length	UPDRS III - dyskinesia impact on part III ratings - A	0.309815602075764	0.463	0.0645867124983776	0.888
WDE%	Swing Length	UPDRS III - dyskinesia impact on part III ratings - B	-0.0673271202607144	0.992	-0.0254368119278124	0.892
WDE%	Swing Length	UPDRS III - facial expression score	0.325840062530294	0.581	0.258924113684959	0.736
WDE%	Swing Length	UPDRS III - finger tapping	-0.0741661570990925	0.718	-0.27257123319137	0.739
WDE%	Swing Length	UPDRS III - FOG score	0.385989110874637	0.353
WDE%	Swing Length	UPDRS III - gait score	-0.132232192791542	0.436	-0.396650136648768	0.396
WDE%	Swing Length	UPDRS III - hands movements	-0.0120663022282354	0.957	-0.25394068406055	0.974
WDE%	Swing Length	UPDRS III - kinetic tremor of the hands	-0.0754255071779513	0.448	-0.357170403915064	0.421
WDE%	Swing Length	UPDRS III - leg agility	-6.57635518044098e-05	0.906	-0.286606282959288	0.934
WDE%	Swing Length	UPDRS III - postural stability score	0.398866363227637	0.213	0.300348258464832	0.17
WDE%	Swing Length	UPDRS III - postural tremor of the hands	-0.0209083056161361	0.902	0.0329707753945729	0.888
WDE%	Swing Length	UPDRS III - posture score	0.143986292854503	0.57	-0.0321501892740153	0.557
WDE%	Swing Length	UPDRS III - pronation-supination movements of hands	-0.344904528433816	0.288	-0.447721073558109	0.275
WDE%	Swing Length	UPDRS III - rest tremor amplitude	0.104202953631775	0.976	0.0693229550133719	0.994
WDE%	Swing Length	UPDRS III - rigidity	0.206007596134641	0.399176821102887	0.203500100325297	0.43306290109084
WDE%	Swing Length	UPDRS III - speech score	0.0265595633326355	0.143	0.0281253440954565	0.093
WDE%	Swing Length	UPDRS III - toe tapping	0.0913577047443137	0.81	-0.132616648799526	0.832
WDE%	Swing Length	UPDRS III - total score	-0.0171359409367913	0.94894361690633	-0.177356047729281	0.626965011716175
WDE%	Swing Length	vital height	0.186180187670283	0.539503693670497	0.46821572894425	0.14177838311904
WDE%	Swing Length	vital weight	0.000698840617634879	0.950854266756123	0.174199458942398	0.600811539991163
WDE%	Swing Velocity	Age	-0.460392715612795	0.0380746627595583	-0.463097674444238	0.0450824450248344
WDE%	Swing Velocity	BMI	0.0108827580429014	0.948983307498513	0.00998639630685131	0.977287913991143
WDE%	Swing Velocity	Disease duration	0.145814225291817	0.381881951108252	0.184794749152257	0.324012469711016
WDE%	Swing Velocity	Foot length	0.287497424805158	0.350938431936441	0.363807414817343	0.270675716741479
WDE%	Swing Velocity	Hoehn and Yahr score (as categorical variable)	0.0129312108536407	0.995	0.00813277117123457	0.977
WDE%	Swing Velocity	Hoehn and Yahr score (as continuous variable)	0.0632135843629649	0.956156583231635	0.0745159538715675	0.973324108129541
WDE%	Swing Velocity	Hoehn and Yahr score category 1-2	0.0441930925602607	0.902	0.0492115057755204	0.895
WDE%	Swing Velocity	Hoehn and Yahr score category 3-4	-0.0441930925602607	0.902	-0.0492115057755204	0.895
WDE%	Swing Velocity	MDS-UPDRS III score > 32	-0.076615027780161	0.835	-0.0968367472762249	0.805
WDE%	Swing Velocity	MDS-UPDRS III score ≤ 32	0.076615027780161	0.835	0.0968367472762249	0.805
WDE%	Swing Velocity	PIGD score	-0.0742151461768499	0.773560026290046	-0.106066045442074	0.64096079275997
WDE%	Swing Velocity	Sex	-0.248083724017851	0.475	-0.302173297101613	0.419
WDE%	Swing Velocity	Tremor score	0.152273440862664	0.48139964325067	0.152225287302689	0.499401536281733
WDE%	Swing Velocity	UPDRS III - 3.C1	0.133385529812857	0.649402501596809	0.144309108563836	0.63809643901388
WDE%	Swing Velocity	UPDRS III - arising from chair score	-0.435124853904983	0.314	-0.513165155422214	0.281
WDE%	Swing Velocity	UPDRS III - body bradykinesia score	-0.421869049012786	0.457	-0.434354274549188	0.484
WDE%	Swing Velocity	UPDRS III - constancy of rest tremor	-0.26342803042236	0.523	-0.308747618421749	0.477
WDE%	Swing Velocity	UPDRS III - dyskinesia impact on part III ratings - A	0.00776581863233439	0.985	-0.0104225137957048	0.982
WDE%	Swing Velocity	UPDRS III - dyskinesia impact on part III ratings - B	-0.182976835844622	0.822	-0.171106764238782	0.78
WDE%	Swing Velocity	UPDRS III - facial expression score	0.263601197707563	0.707	0.268051967434438	0.719
WDE%	Swing Velocity	UPDRS III - finger tapping	-0.125562149935387	0.931	-0.163074525657292	0.865
WDE%	Swing Velocity	UPDRS III - FOG score	0.0220640741025633	0.958
WDE%	Swing Velocity	UPDRS III - gait score	-0.181513143551541	0.787	-0.242470457360698	0.602
WDE%	Swing Velocity	UPDRS III - hands movements	-0.128858193481192	0.937	-0.184045073329107	0.894
WDE%	Swing Velocity	UPDRS III - kinetic tremor of the hands	-0.288592151277525	0.687	-0.374989905604257	0.397
WDE%	Swing Velocity	UPDRS III - leg agility	-0.148598122924575	0.945	-0.227252985212915	0.899
WDE%	Swing Velocity	UPDRS III - postural stability score	0.226252796619154	0.453	0.289427634004162	0.285
WDE%	Swing Velocity	UPDRS III - postural tremor of the hands	0.219098588167635	0.594	0.217201757006855	0.621
WDE%	Swing Velocity	UPDRS III - posture score	-0.010898624756702	0.591	-0.0260865871770057	0.4
WDE%	Swing Velocity	UPDRS III - pronation-supination movements of hands	-0.311787772723756	0.372	-0.33003825108217	0.286
WDE%	Swing Velocity	UPDRS III - rest tremor amplitude	0.306949556662652	0.845	0.298766552798771	0.865
WDE%	Swing Velocity	UPDRS III - rigidity	0.232270972956414	0.360320763514103	0.232591200207599	0.380201085343009
WDE%	Swing Velocity	UPDRS III - speech score	0.0084887579261941	0.175	0.00868495714713178	0.17
WDE%	Swing Velocity	UPDRS III - toe tapping	-0.0136557808660065	0.796	-0.0379373062839439	0.705
WDE%	Swing Velocity	UPDRS III - total score	-0.0804845519938983	0.877777497895606	-0.0914982212850401	0.838243220481148
WDE%	Swing Velocity	vital height	0.320330993214725	0.295324781341787	0.415227304064365	0.195822893405336
WDE%	Swing Velocity	vital weight	0.141556182031665	0.687946494896758	0.167690194381751	0.617348662575749
WDE%	walking ratio	Age	0.227507177161938	0.316910878634464	0.231126971258987	0.299092758694894
WDE%	walking ratio	BMI	-0.202204517419905	0.350074067177568	-0.221740504102157	0.386946061103914
WDE%	walking ratio	Disease duration	-0.0479126939319796	0.851688030335763	-0.0778648948688786	0.564420310634739
WDE%	walking ratio	Foot length	-0.284258067449407	0.320743707868543	-0.34378873251104	0.170308274295254
WDE%	walking ratio	Hoehn and Yahr score (as categorical variable)	-0.204813397033675	0.796	-0.207688031642309	0.884
WDE%	walking ratio	Hoehn and Yahr score (as continuous variable)	-0.298012934092536	0.295440715519089	-0.353194561953228	0.329800251680962
WDE%	walking ratio	Hoehn and Yahr score category 1-2	0.301667593027827	0.313	0.272630385160125	0.405
WDE%	walking ratio	Hoehn and Yahr score category 3-4	-0.301667593027827	0.313	-0.272630385160125	0.405
WDE%	walking ratio	MDS-UPDRS III score > 32	-0.467719228520015	0.121	-0.460671044747085	0.173
WDE%	walking ratio	MDS-UPDRS III score ≤ 32	0.467719228520015	0.121	0.460671044747085	0.173
WDE%	walking ratio	PIGD score	-0.0186984790097983	0.764798406773361	-0.0554216053317915	0.891815985896254
WDE%	walking ratio	Sex	-0.0264994218048691	0.93	0.0650861468639379	0.848
WDE%	walking ratio	Tremor score	-0.472848007088315	0.328549009744864	-0.472683002910888	0.310549124100437
WDE%	walking ratio	UPDRS III - 3.C1	-0.0247169480075215	0.978160592157573	-0.016015306515543	0.974930516015212
WDE%	walking ratio	UPDRS III - 3b	0.0110546088596517	0.984	0.0267557982908836	0.962
WDE%	walking ratio	UPDRS III - arising from chair score	0.014481667295934	0.972	0.0677233900734301	0.973
WDE%	walking ratio	UPDRS III - body bradykinesia score	-0.0671480881500027	0.948	0.00226051739081209	0.985
WDE%	walking ratio	UPDRS III - constancy of rest tremor	0.291368655645538	0.248	0.277469068577899	0.258
WDE%	walking ratio	UPDRS III - dyskinesia impact on part III ratings - A	0.0144328602816186	0.968	-0.0312581021372417	0.939
WDE%	walking ratio	UPDRS III - dyskinesia impact on part III ratings - B	1	0.002	1	0.005
WDE%	walking ratio	UPDRS III - facial expression score	-0.190141533595833	0.534	-0.171888651193958	0.595
WDE%	walking ratio	UPDRS III - finger tapping	-0.253585379479968	0.465	-0.21894616333661	0.583
WDE%	walking ratio	UPDRS III - FOG score	-0.151843448154019	0.874
WDE%	walking ratio	UPDRS III - gait score	-0.288078260057408	0.518	-0.339726055344103	0.383
WDE%	walking ratio	UPDRS III - hands movements	-0.107746850586306	0.121	-0.0525373792078028	0.138
WDE%	walking ratio	UPDRS III - kinetic tremor of the hands	-0.061224022905073	0.997	-0.108469230602005	0.963
WDE%	walking ratio	UPDRS III - leg agility	0.012479351133422	0.995	0.0714598707900079	0.999
WDE%	walking ratio	UPDRS III - postural stability score	0.0364956256698776	0.898	0.0731884118737863	0.925
WDE%	walking ratio	UPDRS III - postural tremor of the hands	-0.458984464367392	0.034	-0.494083232395111	0.032
WDE%	walking ratio	UPDRS III - posture score	-0.0217861640260081	0.991	0.000351820678579691	0.998
WDE%	walking ratio	UPDRS III - pronation-supination movements of hands	-0.333683268104269	0.527	-0.289670935140904	0.687
WDE%	walking ratio	UPDRS III - rest tremor amplitude	-0.269175474875607	0.008	-0.302415331877791	0.014
WDE%	walking ratio	UPDRS III - rigidity	-0.0803236321841866	0.749789557925235	-0.0812957857177268	0.634359754490929
WDE%	walking ratio	UPDRS III - speech score	-0.022893312020992	0.971	-0.00100562552912225	0.999
WDE%	walking ratio	UPDRS III - toe tapping	-0.158033853828883	0.138	-0.1687252578079	0.127
WDE%	walking ratio	UPDRS III - total score	-0.114092647067011	0.570144488415301	-0.148652189952285	0.633787160514685
WDE%	walking ratio	vital height	-0.0813203381203832	0.650662264985734	-0.0856533988357122	0.578680539811204
WDE%	walking ratio	vital weight	-0.153352057331027	0.457350663276159	-0.168423534594587	0.463099268795174
